# Supplementary material for: Digital cell quantification identifies global immune cell dynamics during influenza infection
Source: Mol Syst Biol. 2014 Feb 28;10(2):720. doi: 10.1002/msb.134947 (PMC4023392; doi:10.1002/msb.134947)
Supplement: Supplementary file 14 — Supplementary Table 1 [file MSB-10-2-720-s29.xls]

## Sheet: Legends
Supplementary Table 1. Biological description of the cell types under study. Shown are the general immune cell populations (column 1), the particular name for each cell type (column 2). These names also indicate the stimulation of a cell type (if relevant). The tissue from which a cell type was isolated is indicated in parentheses and detailed in column 3. The particular markers that have been ex…

## Sheet: Stable 1
Cell Types	Cell type name	Tissue	Isolation procedure (by FACS)	Indication for increase in quantity during infection
ab T Cells	preT.ETP (Th)	Thymus (Th)	CD4- CD8- CD11b- CD11c- CD19- NK1.1- TCR- CD44hi CD117hi CD25-
	preT.ETP-2A (Th)	Thymus (Th)	CD4- CD8- CD11b- CD11c- CD19- NK1.1- TCR- CD44hi CD117hi CD25int
	preT.DN2 (Th)	Thymus (Th)	CD4- CD8- CD11b- CD11c- CD19- NK1.1- TCR- CD44hi CD25hi
	preT.DN2A (Th)	Thymus (Th)	CD4- CD8- CD11b- CD11c- CD19- NK1.1- TCR- CD44hi CD117hi CD25hi
	preT.DN2B (Th)	Thymus (Th)	CD4- CD8- CD11b- CD11c- CD19- NK1.1- TCR- CD44hi CD117int CD25hi
	preT.DN2-3 (Th)	Thymus (Th)	CD4- CD8- CD11b- CD11c- CD19- NK1.1- TCR- CD44int CD25hi
	preT.DN3A (Th)	Thymus (Th)	CD4- CD8- CD11b- CD11c- CD19- NK1.1- TCR- CD44- CD25hi CD28-
	preT.DN3B (Th)	Thymus (Th)	CD4- CD8- CD11b- CD11c- CD19- NK1.1- TCR- CD44- CD25hi CD28+
	preT.DN3-4 (Th)	Thymus (Th)	CD4- CD8- CD11b- CD11c- CD19- NK1.1- TCR- CD44- CD25int CD28+
	T.DN4 (Th)	Thymus (Th)	CD4- CD8- CD11b- CD11c- CD19- NK1.1- TCR- CD44- CD25- CD28+
	T.ISP (Th)	Thymus (Th)	CD4- CD8+ TCR-/lo CD24hi
	T.DP (Th)	Thymus (Th)	CD4+ CD8+ TCR-/lo CD69-
	T.DPBl (Th)	Thymus (Th)	CD4+ CD8+ TCR-/lo FSChi
	T.DPsm (Th)	Thymus (Th)	CD4+ CD8+ TCR-/lo FSClo
	T.DP69+ (Th)	Thymus (Th)	CD4+ CD8+ TCRlo/int CD69+
	T.CD4+CD8int (Th)	Thymus (Th)	CD4+ CD8int TCRhi CD69
	T.CD4SpCD69+ (Th)	Thymus (Th)	CD4+ CD8- TCRhi CD69+
	T.CD4SpCD24int (Th)	Thymus (Th)	CD4+ CD8- TCRhi CD24int
	T.CD4SpCD24- (Th)	Thymus (Th)	CD4+ CD8- TCRhi CD24-/lo
	T.CD4+NVE (SLN)	Subcutaneous LN (SLN)	CD4+ CD8- TCR+ CD25- CD62Lhi CD44lo
	T.CD4+NVE (MLN)	Mesenteric LN (MLN)	CD4+ CD8- TCR+ CD25- CD62Lhi CD44lo
	T.CD4+NVE (PP)	Peyer's patches (PP)	CD4+ CD8- TCR+ CD25- CD62Lhi CD44lo
	T.CD4+NVE (Sp)	Spleen (Sp)	CD4+ CD8- TCR+ CD25- CD62Lhi CD44lo
	T.CD4+MEM (SLN)	Subcutaneous LN (SLN)	CD4+ CD8- TCR+ CD25- CD44hi CD122lo	memory
	T.CD4+MEM (Sp)	Spleen (Sp)	CD4+ CD8- TCR+ CD25- CD44hi CD122lo	memory
	T.CD4+MEM44H62L (SLN)	Subcutaneous LN (SLN)	CD4+ CD8- TCR+ CD44hi CD62Llo	memory
	T.CD4+MEM44H62L (Sp)	Spleen (Sp)	CD4+ CD8- TCR+ CD44hi CD62Llo	memory
	T.CD4intCD8+ (Th)	Thymus (Th)	CD4int CD8+ TCRhi CD69+
	T.CD8SpCD69+ (Th)	Thymus (Th)	CD4- CD8+ TCRhi CD69+
	T.CD8SpCD24int (Th)	Thymus (Th)	CD4- CD8+ TCRhi CD24int
	T.CD8SpCD24- (Th)	Thymus (Th)	CD4- CD8+ TCRhi CD24-/lo
	T.CD8+NVE (SLN)	Subcutaneous LN (SLN)	CD4- CD8+ TCR+ CD25- CD62Lhi CD44lo
	T.CD8+NVE (MLN)	Mesenteric LN (MLN)	CD4- CD8+ TCR+ CD25- CD62Lhi CD44lo
	T.CD8+NVE (PP)	Peyer's patches (PP)	CD4- CD8+ TCR+ CD25- CD62Lhi CD44lo
	T.CD8+NVE (Sp)	Spleen (Sp)	CD4- CD8+ TCR+ CD25- CD62Lhi CD44lo
	T.CD8+MEM (SLN)	Subcutaneous LN (SLN)	CD4- CD8+ TCR+ CD25- CD62Lhi CD44lo	memory
	T.CD8+MEM (Sp)	Spleen (Sp)	CD4- CD8+ TCR+ CD25- CD62Lhi CD44lo	memory
	T.CD4+FP3- (Sp)	Spleen (Sp)	CD4+ CD8- TCR+ GFP- CD25- CD44lo
	T.CD4+FP3+CD25+ (AA)	Abdominal Adipose (AA)	CD4+ CD8- TCR+ GFP+ CD25+
	T.CD4+FP3+CD25+ (LN)	lymph nodes (LN)	CD4+ CD8- TCR+ GFP+ CD25+
	T.CD4+FP3+CD25+ (Sp)	Spleen (Sp)	CD4+ CD8- TCR+ GFP+ CD25+
	T.CD4+, BDC (SLN)	Subcutaneous LN (SLN)	CD4+ CD8- BDC+	effector (stimulated, BDC)
	T.CD4+, BDC (PA)	pancreas (PA)	CD4+ CD8- BDC+	effector (stimulated, BDC)
	T.CD4+, BDC (PLN)	Pancreatic LN (PLN)	CD4+ CD8- BDC+	effector (stimulated, BDC)
NKT cells	NKT.CD4+ (Lv)	liver (Lv)	TCRbeta+ CD1d+ CD4+	effector [general: 15039760; Influenza:18521958]
	NKT.CD4+ (Sp)	Spleen (Sp)	TCRbeta+ CD1d+ CD4+	effector [general: 15039760; Influenza:18521958]
	NKT.CD4- (Lv)	liver (Lv)	TCRbeta+ CD1d+ CD4-	effector [general: 15039760; Influenza:18521958]
	NKT.CD4- (Sp)	Spleen (Sp)	TCRbeta+ CD1d+ CD4-	effector [general: 15039760; Influenza:18521958]
	NKT.CD44+NK1.1- (Th)	Thymus (Th)	TCRbeta+ CD1d+ CD44+NK1.1-
	NKT.CD44+NK1.1+ (Th)	Thymus (Th)	TCRbeta+ CD1d+ CD44+NK1.1+
	NKT.CD44-NK1.1- (Th)	Thymus (Th)	TCRbeta+ CD1d+ CD44-NK1.1-
gd T Cells	Tgd (Sp)	Spleen (Sp)	TCRd+ CD3E+ CD4- CD8-
	Tgd (Th)	Thymus (Th)	TCRd+ CD3E+ CD4- CD8-
	Tgd.vg1+vd6+24ahi (Th)	Thymus (Th)	Vg1.1+ Vd6.3+ TCRd+ CD24+
	Tgd.vg1+vd6+24alo (Th)	Thymus (Th)	Vg1.1+ Vd6.3+ TCRd+ CD24-
	Tgd.vg1+vd6-24ahi (Th)	Thymus (Th)	Vg1.1+ Vd6.3- TCRd+ CD24+
	Tgd.vg1+vd6-24alo (Th)	Thymus (Th)	Vg1.1+ Vd6.3- TCRd+ CD24-
	Tgd.vg2-, ST (Sp)	Spleen (Sp)	Vg2- TCRd+ CD44+ CD4- CD8-	effector (stimulated)
	Tgd.vg2- (Sp)	Spleen (Sp)	Vg2- TCRd+ CD44- CD4- CD8-
	Tgd.vg2-.TCRBKO (Sp)	Spleen (Sp)	Vg2- TCRd+ CD44- CD4- CD8-
	Tgd.vg2+ ST (Sp)	Spleen (Sp)	Vg2+ TCRd+ CD44+ CD4- CD8-	effector (stimulated)
	Tgd.vg2+ (Sp)	Spleen (Sp)	Vg2+ TCRd+ CD44- CD4- CD8-
	Tgd.vg2+.TCRBKO (Sp)	Spleen (Sp)	Vg2+ TCRd+ CD44- CD4- CD8-
	Tgd.vg2+24ahi.e17 (FTh)	fetal Thymus (FTh)	Vg2+ TCRd+ CD24+ CD4- CD8-
	Tgd.vg2+24ahi (Th)	Thymus (Th)	Vg2+ TCRd+ CD24+ CD4- CD8-
	Tgd.vg2+24alo (Th)	Thymus (Th)	Vg2+ TCRd+ CD24- CD4- CD8-
	Tgd.vg3+24ahi.e17 (FTh)	fetal Thymus (FTh)	Vg3+ TCRd+ CD24+ CD4- CD8-
	Tgd.vg3+24alo.e17 (FTh)	fetal Thymus (FTh)	Vg3+ TCRd+ CD24- CD4- CD8-
	Tgd.vg5-.IEL, ST (SI)	small intestine (SI)	Vg5- TCRd+ CD44+ CD8aa+	effector (stimulated)
	Tgd.vg5-.IEL (SI)	small intestine (SI)	Vg5- TCRd+ CD44- CD8aa+
	Tgd.vg5+.IEL, ST (SI)	small intestine (SI)	Vg5+ TCRd+ CD44+ CD8aa+	effector (stimulated)
	Tgd.vg5+.IEL (SI)	small intestine (SI)	Vg5+ TCRd+ CD44- CD8aa+
	Tgd.vg5+24ahi (Th)	Thymus (Th)	Vg5+ TCRd+ CD24+
T cell activation	T.CD8+NVE, OT-I (Sp)	Spleen (Sp)	CD4- CD8+ CD45.1+
	T.CD8+EFF, OT-I & LIS-12h (Sp)	Spleen (Sp)	CD8+ CD45.2+	effector (stimulated, Listeria (LIS), 12h)
	T.CD8+EFF, OT-I & LIS-24h (Sp)	Spleen (Sp)	CD8+ CD45.2+	effector (stimulated, Listeria (LIS), 24h)
	T.CD8+EFF, OT-I & LIS-48h (Sp)	Spleen (Sp)	CD8+ CD45.2+	effector (stimulated, Listeria (LIS), 48h)
	T.CD8+EFF, OT-I & LIS-6d (Sp)	Spleen (Sp)	CD4- CD8+ CD45.1+	effector (stimulated, Listeria (LIS), 6d)
	T.CD8+EFF, OT-I & LIS-8d (Sp)	Spleen (Sp)	CD4- CD8+ CD45.1+	effector (stimulated, Listeria (LIS), 8d)
	T.CD8+EFF, OT-I & LIS-10d (Sp)	Spleen (Sp)	CD4- CD8+ CD45.1+	effector (stimulated, Listeria (LIS), 10d)
	T.CD8+EFF, OT-I & LIS-15d (Sp)	Spleen (Sp)	CD4- CD8+ CD45.1+	effector (stimulated, Listeria (LIS), 15d)
	T.CD8+EFF, OT-I & VSV-5d (Sp)	Spleen (Sp)	CD4- CD8+ CD45.1+	effector (stimulated,VSV, 5d)
	T.CD8+EFF, OT-I & VSV-6d (Sp)	Spleen (Sp)	CD4- CD8+ CD45.1+	effector (stimulated,VSV, 6d)
	T.CD8+EFF, OT-I & VSV-8d (Sp)	Spleen (Sp)	CD4- CD8+ CD45.1+	effector (stimulated,VSV, 8d)
	T.CD8+EFF, OT-I & VSV-15d (Sp)	Spleen (Sp)	CD4- CD8+ CD45.1+	effector (stimulated,VSV, 15d)
	T.CD8+MEM, OT-I & LIS-45d (Sp)	Spleen (Sp)	CD4- CD8+ CD45.1+	memory (stimulated, Listeria (LIS), 45d)
	T.CD8+MEM, OT-I & LIS-100d (Sp)	Spleen (Sp)	CD4- CD8+ CD45.1+	memory (stimulated, Listeria (LIS), 100d)
	T.CD8+MEM, OT-I & VSV-45d (Sp)	Spleen (Sp)	CD4- CD8+ CD45.1+	memory (stimulated,VSV, 45d)
	T.CD8+MEM, OT-I & VSV-106d (Sp)	Spleen (Sp)	CD4- CD8+ CD45.1+	memory (stimulated,VSV, 100d)
B cells	PROB.CLP (BM)	Bone marrow (BM)	Lin- AA4+ Kit+ IL7Ra+ B220-
	PROB.CLP (FL)	Fetal Liver (FL)	Lin- AA4+ Kit+ IL7Ra+ B220-
	PROB.FRA (BM)	Bone marrow (BM)	Lin- AA4+ Kit+ IL7Ra+ B220+
	PROB.FRA (FL)	Fetal Liver (FL)	Lin- AA4+ Kit+ IL7Ra+ B220+
	PROB.FRBC (BM)	Bone marrow (BM)	AA4+ IgM- CD19+ CD43+ HSA+
	PROB.FRBC (FL)	Fetal Liver (FL)	AA4+ IgM- CD19+ CD43+ HSA+
	preB.FRC (BM)	Bone marrow (BM)	AA4+ IgM- CD19+ CD43+ HSA++
	preB.FRD (BM)	Bone marrow (BM)	AA4+ IgM- CD19+ CD43- HSA+
	preB.FRD (FL)	Fetal Liver (FL)	AA4+ IgM- CD19+ CD43- HSA+
	B.FRE (BM)	Bone marrow (BM)	AA4+ IgM+ CD19+ HSA+
	B.FRE (FL)	Fetal Liver (FL)	AA4+ IgM+ CD19+ HSA+
	B.FRF (BM)	Bone marrow (BM)	AA4- IgM+ CD19+
	B.GC (Sp)	Spleen (Sp)	CD19+IgM+IgD-GL7+PNA+
	B.MZ (Sp)	Spleen (Sp)	CD19+ B220+ IgM+ AA4- CD23- CD21/35+
	B.T1 (Sp)	Spleen (Sp)	CD19+ B220+ IgM++ AA4+ CD23-
	B.T2 (Sp)	Spleen (Sp)	CD19+ B220+ IgM++ AA4+ CD23+
	B.T3 (Sp)	Spleen (Sp)	CD19+ B220+ IgM+ AA4+ CD23+
	B1A (PC)	Peritoneal Cavity (PC)	CD19+ IgM++ CD43+ CD5+
	B1A (Sp)	Spleen (Sp)	CD19+ B220+ IgM+ AA4- CD23- CD43+
	B1B (PC)	Peritoneal Cavity (PC)	CD19+ IgM++ CD43+ CD5-
	B.FO (SLN)	Subcutaneous LN (SLN)	CD19+ B220+ IgMdull AA4- CD23+ CD43-
	B.FO (MLN)	Mesenteric LN (MLN)	CD19+ B220+ IgMdull AA4- CD23+ CD43- CD21/35+
	B.FO (PC)	Peritoneal Cavity (PC)	CD19+ IgM+ CD23+ CD43- CD5-
	B.FO (Sp)	Spleen (Sp)	CD19+ B220+ IgM+ AA4- CD23+
	B.GC, ST-7d (Sp)	Spleen (Sp)	IgM- IgD- CD5- Gr1- NK1.1- DX5- TER119- F4/80- CD3- CD90- B220+ IgG1+ CD38dull PNA+	effector (stimulated, 7 days [PMID: 23027924])
	B.GC, ST-40d (Sp)	Spleen (Sp)	IgM- IgD- CD5- Gr1- NK1.1- DX5- TER119- F4/80- CD3- CD90- B220+ IgG1+ CD38dull PNA+	effector (stimulated, 40 days [PMID: 23027924])
	B.MEM, ST-7d (Sp)	Spleen (Sp)	IgM- IgD- CD5- Gr1- NK1.1- DX5- TER119- F4/80- CD3- CD90- B220+ IgG1+ CD38+ PNA-	memory (stimulated, 7 days [PMID: 23027924])
	B.MEM, ST-40d (Sp)	Spleen (Sp)	IgM- IgD- CD5- Gr1- NK1.1- DX5- TER119- F4/80- CD3- CD90- B220+ IgG1+ CD38+ PNA-	memory (stimulated, 40 days [PMID: 23027924])
	B.FO, ST-6h (Sp)	Spleen (Sp)	CD5- CD11b- CD95- CD138- CD43- Gr-1- TER119- F4/80- CD3- CD90- B220+ AA4.1- CD21int CD23+	effector (stimulated, 6 hours [PMID: 23027924])
	B.Plasma_cells, ST-7d (Sp)	Spleen (Sp)	IgM- IgD- CD5- Gr1- NK1.1- DX5- TER119- F4/80- CD3- CD90- B220+ IgG1low CD138+ IgL+	effector (stimulated, 7 days [PMID: 23027924])
Dendritic Cells	DC.8+ (MLN)	Mesenteric LN (MLN)	CD11c+ CD8a+ CD4- CD11b-
	DC.8+ (SDLN)	skin draining lymph nodes (SDLN)	CD11c+ CD8a+ CD4- CD11b-
	DC.8+ (Sp)	Spleen (Sp)	CD11c+ CD8a+ CD4- CD11b-
	DC.8+ (Th)	Thymus (Th)	MHCII+ CD11c+ CD8a+ CD4- CD11b-
	DC.8- (Th)	Thymus (Th)	MHCII+ CD11c+ CD8a- CD4- CD11b-
	DC.4+ (MLN)	Mesenteric LN (MLN)	CD11c+ CD8a- CD4+ CD11b+
	DC.4+ (SDLN)	skin draining lymph nodes (SDLN)	CD11c+ CD8a- CD4+ CD11b+
	DC.4+ (Sp)	Spleen (Sp)	CD11c+ CD8a- CD4+ CD11b+
	DC.8-4-11b- (MLN)	Mesenteric LN (MLN)s	CD11c+ CD8a- CD4- CD11b-
	DC.8-4-11b- (SDLN)	skin draining lymph nodes (SDLN)	CD11c+ CD8a- CD4- CD11b-
	DC.8-4-11b- (Sp)	Spleen (Sp)	CD11c+ CD8a- CD4- CD11b-
	DC.8-4-11b+ (MLN)	Mesenteric LN (MLN)	CD11c+ CD8a- CD4- CD11b+
	DC.8-4-11b+ (SDLN)	skin draining lymph nodes (SDLN)	CD11c+ CD8a- CD4- CD11b+
	DC.8-4-11b+ (Sp)	Spleen (Sp)	CD11c+ CD8a- CD4- CD11b+
	cDC.CD103+CD11b- (Lu)	lung (Lu)	CD11c+ MHCIIhi CD103+ CD11b- SiglecF-
	cDC.CD103+CD11b- (MDLN)	mediastinal LN (MDLN)	CD11c+ MHCIIhi CD103+ CD11b-
	cDC.CD103+CD11b- (Lv)	liver (Lv)	CD45+ CD11c+ MHCII+ CD11blo CD103+
	cDC.CD103+CD11b- (SI)	small intestine (SI)	PI- CD45+ MHCII+ CD11chi CD103+ CD11b-
	cDC.CD103+CD11b+ (SI)	small intestine (SI)	PI- CD45+ MHCII+ CD11chi CD103+ CD11b+
	cDC.CD103-CD11b+ (MDLN)	mediastinal LN (MDLN)	CD11c+ MHCIIhi CD103- CD11b+
	cDC.CD103-CD11b+ (Lv)	liver (Lv)	CD45+ CD11c+ MHCII + CD11bhi CD103-
	cDC.CD103-CD11b+CD24+ (Lu)	lung (Lu)	MHCII+ CD11c+ CD11bhi CD103- CD24+
	cDC.IIhilang+103+11blo (SDLN)	skin draining lymph nodes (SDLN)	CD11c+ MHCIIhi langerin+ CD103+ CD11blo
	cDC.IIhilang+103-11b+ (SDLN)	skin draining lymph nodes (SDLN)	CD11c+ MHCIIhi langerin+ CD103- CD11b+
	cDC.IIhilang-103-11b+ (SDLN)	skin draining lymph nodes (SDLN)	CD11c+ MHCIIhi langerin- CD103- CD11b+
	cDC.IIhilang-103-11blo (SDLN)	skin draining lymph nodes (SDLN)	CD11c+ MHCIIhi langerin- CD103- CD11b
	DC.LC (Sk)	skin (Sk)	CD45+ MHCII+ CD11c+ CD11b+
	pDC.CD8+ (MLN)	Mesenteric LN (MLN)	CD11cint CD8a+ B220+ Ly6-G+
	pDC.CD8+ (SDLN)	skin draining lymph nodes (SDLN)	CD11cint CD8a+ B220+ Ly6-G+
	pDC.CD8+ (Sp)	Spleen (Sp)	CD11cint CD8a+ B220+ Ly6-G+
	pDC.CD8- (Sp)	Spleen (Sp)	CD11cint CD8a- B220+ Ly6-G+
	cDC.CD103-CD11b+F4/80lo (Kd)	kidney (Kd)	CD45+ CD3- B220- NKp46- CD11c+ MHCII+ CD11b+ F4/80lo
	cDC.CD103-CD11b+ PolyIC (Lu)	lung (Lu)	MHCII+ CD11c+ CD11bhi CD103-	effector (stimulated, poly I:C)
	cDC.CD103+CD11b- PolyIC (Lu)	lung (Lu)	MHCII+ CD11c+ CD11blo CD103+	effector (stimulated, poly I:C)
	cDC.CD103+CD11b+ SALM-3d (SI)	small intestine (SI)	CD45+ MHCII+ CD11chi CD11b+ CD103+	effector (stimulated, Salmonella typhimurium, day 3)
	cDC.CD103+CD11b- SALM-3d (SI)	small intestine (SI)	CD45+ MHCII+ CD11chi CD11b- CD103+ CD8+	effector (stimulated, Salmonella typhimurium, day 3)
Granulocytes / Neutrophils	GN (BM)	Bone marrow (BM)	CD11b+ Ly6-G+ 7/4hi
	GN (BL)	Blood (BL)	CD11b+ Ly6-G+
	GN.ARTH (BM)	Bone marrow (BM)	CD11b+ Ly6-G+
	GN.BM, ST-7d (BM)	Bone marrow (BM)	CD11b+ Ly6-G+	effector (stimulated, K/BxN serum, day 7)
	GN, Thio (PC)	Peritoneal Cavity (PC)	CD11b+ Ly6-G+	effector (stimulated, 3% Thioglycolate)
	GN, Thio-UrAc (PC)	Peritoneal Cavity (PC)	CD11b+ Ly6-G+	effector (stimulated, 3% Thioglycolate, uric acid)
Macrophages Cells	MF.RP (Sp)	Spleen (Sp)	B220- F4/80hi MHCIIint
	MF.103-11b+24- (Lu)	lung (Lu)	MHCII+ CD11c+ CD11bhi CD103- CD24-
	MF.CD103-CD11b+ (SI)	small intestine (SI)	PI- CD45+ MHCII+ CD11chi CD103- CD11b+
	MF.11cloSer (SI)	Small intestine (SI)	PI- CD45+ MHCII+ CD11clo CD103- CD11b+
	MF.169+11chi (SLN)	Subcutaneous LN (SLN)	CD11b+ B220- CD90- SiglecF- CD103- Ly6G- CD169+ CD11c+
	MF.CD115int (BM)	Bone marrow (BM)	B220- CD3- Ly-6C- CD115int F4/80+
	MF.II+480lo (PC)	Peritoneal Cavity (PC)	B220- F4/80lo CD115hi MHCII+
	MF.II-480hi (PC)	Peritoneal Cavity (PC)	F4/80hi CD115hi MHCII-
	MF.Siglec-5+ (Lu)	lung (Lu)	CD11c+ MHCII- CD11b- CD103- SiglecF+
	MF.Medl (SDLN)	skin draining lymph nodes (SDLN)	CD11b+ B220- CD90- SiglecF- CD103- Ly6G- CD169+ CD11c+ F4/80+
	MF.Sbcaps (SLN)	Subcutaneous LN (SLN)	CD11b+ B220- CD90- SiglecF- CD103- Ly6G- CD169+ CD11c+ F4/80-
	MF.Microglia (CNS)	central nervous system (CNS)	CD45lo CD11b+ F4/80+
	MF.103-11b+, Salm-3d (SI)	small intestine (SI)	CD45+ MHCII+ Ly6-G- CD11chi CD11b+ CD103-	effector (stimulated, Salmonella typhimurium, day 3 )
	MF.CD11cloSer, Salm-3d (SI)	small intestine (SI)	CD45+ MHCII+ CD11clo CD11b+ CD103-	effector (stimulated, Salmonella typhimurium, day 3 )
	MF.II+480int, Thio-5d (PC)	Peritoneal Cavity (PC)	F4/80int CD115+ MHCII+	effector (Stimulated, ThIO, day 5)
	MF.II+480lo, Thio-5d (PC)	Peritoneal Cavity (PC)	F4/80lo CD115+ MHCII+	effector (Stimulated, ThIO, day 5)
	MF.MHCII-F4/80hi, Thio-5d (PC)	Peritoneal Cavity (PC)	F4/80hi CD115+ MHCII-	effector (Stimulated, ThIO, day 5)
	MF.MHCII-F4/80int, Thio-5d (PC)	Peritoneal Cavity (PC)	F4/80int CD115+ MHCII-	effector (Stimulated, ThIO, day 5)
Monocytes Cells	Mo.Ly6C+MHCII- (BL)	Blood (BL)	B220- CD43- CD115+ Ly-6C+ MHCII-	inflammatory monocytes [Gordon et al. 2005; PMID:16322748]
	Mo.Ly6C+MHCII- (BM)	Bone marrow (BM)	B220- CD3- CD115+ Ly-6C+ MHCII-	inflammatory monocytes [Gordon et al. 2005; PMID:16322748]
	Mo.Ly6C+MHCII- (MLN)	Mesenteric LN (MLN)	B220- MHCII- F4/80+ CD11c- CD11bhi NK1.1- Ly6-G+	inflammatory monocytes [Gordon et al. 2005; PMID:16322748]
	Mo.Ly6C+MHCII+ (BL)	Blood (BL)	B220- CD43- CD115+ Ly-6C+ MHCII+	inflammatory monocytes [Gordon et al. 2005; PMID:16322748]
	Mo.Ly6C-MHCII- (BL)	Blood (BL)	B220- CD43+ CD115+ Ly-6C- MHCII-	resident monocytes [PMID:16322748]
	Mo.Ly6C-MHCII- (BM)	Bone marrow (BM)	B220- CD3- CD115+ Ly-6C- MHCII- CD43+	resident monocytes [PMID:16322748]
	Mo.Ly6C-MHCII+ (BL)	Blood (BL)	B220- CD43- CD115+ Ly-6C- MHCIIhi	resident monocytes [PMID:16322748]
	Mo.Ly6C-MHCIIint (BL)	Blood (BL)	B220- CD43+ CD115+ Ly-6C- MHCIIint	resident monocytes [PMID:16322748]
NK cells	NK (Sp)	Spleen (Sp)	CD3- NK1.1+
	NK.49H+ (Sp)	Spleen (Sp)	CD3- NK1.1+ Ly49H+
	NK.49H- (Sp)	Spleen (Sp)	CD3- NK1.1+ Ly49H-
	NK.49CI+ (Sp)	Spleen (Sp)	CD3- NK1.1+ Ly49C/I+
	NK.49CI- (Sp)	Spleen (Sp)	CD3- NK1.1+ Ly49C/I-
	NK.b2m- (Sp)	Spleen (Sp)	CD3- NK1.1+
	NK.DAP10- (Sp)	Spleen (Sp)	CD3- NK1.1+
	NK.DAP12- (Sp)	Spleen (Sp)	CD3- NK1.1+
	NK.H+, MCMV-1d (Sp)	Spleen (Sp)	CD3- NK1.1+ Ly49H+	effector (Stimulated, MCMV, 1 day)
	NK.H+, MCMV-7d (Sp)	Spleen (Sp)	CD3- NK1.1+ Ly49H+	effector (stimulated, MCMV, 7 days)
	NK, MCMV-1d (Sp)	Spleen (Sp)	CD3- NK1.1+	effector (Stimulated, MCMV, 1 day)
	NK, MCMV-7d (Sp)	Spleen (Sp)	CD3- NK1.1+	effector (Stimulated, MCMV, 7 days)
Stem Cells	MLP (BM)	Bone marrow (BM)	Lin- AA4+ Kit++ IL7Ra- B220-
	MLP (FL)	Fetal Liver (FL)	Lin- AA4+ Kit++ IL7Ra- B220-
	SC.CDP (BM)	Bone marrow (BM)	Lin- sca1- ckitloFlt3+ CD115+
	SC.CMP (BM)	Bone marrow (BM)	Lin- IL7R- Sca1- ckit+ FcgRlo CD34+
	SC.GMP (BM)	Bone marrow (BM)	Lin- IL7R- Sca1- ckit+ FcgRhi CD34+
	SC.LT34F (BM)	Bone marrow (BM)	CD34- Flk2 Lin- c-Kit Sca-1
	SC.LTSL (BM)	Bone marrow (BM)	CD150+ CD48- Lin- AA4.1+ CD43+ IgM- CD24- CD117+ IL7R-
	SC.LTSL (FL)	Fetal Liver (FL)	CD150+ CD48- Lin- AA4.1+ CD43+ IgM- CD24- CD117+ IL7R-
	SC.MDP (BM)	Bone marrow (BM)	Lin- sca1- ckithiFlt3+ CD115+
	SC.MEP (BM)	Bone marrow (BM)	Lin- IL7R- Sca1- ckit+ FcgRloCD34-
	SC.MPP34F (BM)	Bone marrow (BM)	CD34+ Flk2+ Lin- ckit+ Sca1+
	SC.ST34F (BM)	Bone marrow (BM)	CD34+ Flk2- Lin- ckit+ Sca1+
	SC.STSL (BM)	Bone marrow (BM)	CD150- CD48- Lin- AA4.1+ CD43+ IgM- CD24- CD117+ IL7R-
	SC.STSL (FL)	Fetal Liver (FL)	CD150- CD48- Lin- AA4.1+ CD43+ IgM- CD24- CD117+ IL7R-
Stromal Cells	BEC (MLN)	Mesenteric LN (MLN)	CD45- CD31+ gp38-
	BEC (SLN)	Subcutaneous LN (SLN)	CD45- CD31+ gp38-
	EP.MEChi (Th)	Thymus (Th)	CD45- EpCAM+ Ly51- MHCIIhi
	FI.MTS15+ (Th)	Thymus (Th)	CD45- PDGFRa+ MTS15+
	FI (Sk)	skin (Sk)	CD45- CD31- gp38+ PDGFRa+
	FRC (MLN)	Mesenteric LN (MLN)	CD45- CD31- gp38+ PDGFRa+
	FRC (SLN)	Subcutaneous LN (SLN)	CD45- CD31- gp38+ PDGFRa+
	LEC (MLN)	Mesenteric LN (MLN)	CD45- CD31+ gp38+
	LEC (SLN)	Subcutaneous LN (SLN)	CD45- CD31+ gp38+
	St.31-38-44- (SLN)	Subcutaneous LN (SLN)	CD45- gp38- CD31- CD44-
