# Supplementary material for: Digital cell quantification identifies global immune cell dynamics during influenza infection
Source: Mol Syst Biol. 2014 Feb 28;10(2):720. doi: 10.1002/msb.134947 (PMC4023392; doi:10.1002/msb.134947)
Supplement: Supplementary file 17 — Supplementary Table 4 [file MSB-10-2-720-s32.xls]

## Sheet: Legends
Supplementary Table 4. Predicted relative quantities of 213 immune cell type during the course of Influenza infection. Shown are the predicted relative cell quantities (a) and standard deviations (b) for each cell type (row) in each time point (column) during the course of infection.

## Sheet: STable 4a
Cell type name	3	7	11	26	32	49	74	98	122	148
preT.ETP (Th)	0	0	0	0.015863	0	0	0	0	0	0
preT.ETP-2A (Th)	0.00853	0	0	0.000251872	-0.00830169	0	0	0	0.0014423	0
preT.DN2 (Th)	0.00942	0	-0.00053776	0	-0.00332364	0	0	0	0.00539529	0
preT.DN2A (Th)	0.0175	0	0	0	0	0	0.000432397	0	0.0122055	0
preT.DN2B (Th)	0.0214	0	-0.00259867	0	0	0	0	0.000643	0.0109524	0
preT.DN2-3 (Th)	0.0122	0	-0.00714088	0	0	0	0	0	0	0
preT.DN3A (Th)	0	0	-0.00828462	-0.013736	-0.004712	0	0	0	0	0
preT.DN3B (Th)	0.00421	0	-0.0151135	-0.0091324	0	0	0	0	0	0
preT.DN3-4 (Th)	0	0	-0.00235313	-0.000901845	0	0	0	0	0	0
T.DN4 (Th)	0	0	-0.00475641	0	0	0	0	-0.0136	0	0
T.ISP (Th)	-0.00511	0	-0.00672554	-0.0384467	0	0	-0.00929796	-0.0226	0	0
T.DP (Th)	0	0.00443344	0	-0.02423	0	-0.0275689	-0.0364683	-0.0291	-0.00727533	0
T.DPBl (Th)	0	0	0	-0.0334933	0	-0.0208177	-0.0351186	-0.0323	-0.00581316	0
T.DPsm (Th)	0	0.0043979	0	-0.0215392	0	-0.0220083	-0.0286439	-0.0263	-0.00119491	0
T.DP69+ (Th)	0	0	0	0	0.0223868	0	0	0	0	0
T.CD4+CD8int (Th)	0	0.000847496	0	0	0.0342067	0	0	0	0	0
T.CD4SpCD69+ (Th)	0	0	0	0	0.000648	-0.00377972	-0.00464601	0	0	0
T.CD4SpCD24int (Th)	0	0	0	0	0.00104078	-0.00415887	-0.00736654	0	0	0
T.CD4SpCD24- (Th)	0	0	0	0	0	0	0	0	0	0
T.CD4+NVE (SLN)	-0.00336	0	-0.0236354	-0.00238458	0	0	0	0	0	0
T.CD4+NVE (MLN)	-0.00425	0	-0.0133588	0	0	0	0	0	0	0
T.CD4+NVE (PP)	0	0	0	-0.00457287	0	0	0	0	0	0
T.CD4+NVE (Sp)	0	0	0	0	0.00610557	0	0	0	0	0.000497
T.CD4+MEM (SLN)	0	0	0	0	0.000624	0	0	0	0.0060089	0.013275
T.CD4+MEM (Sp)	0	0	0.00614422	0.00162164	0	0	0	0	0	0.0206848
T.CD4+MEM44H62L (SLN)	0	0	0	0	0	0	-0.000120515	0	0.0146268	0
T.CD4+MEM44H62L (Sp)	0	0	0	0	0	0.00225781	0	0	0.0140223	0.0131866
T.CD4intCD8+ (Th)	0	0	0	0	0	-0.00740129	0	-0.00919	-0.00359544	0
T.CD8SpCD69+ (Th)	0	0	0	0	0	-0.0152283	-0.00327617	-0.00956	-0.00581361	0
T.CD8SpCD24int (Th)	0	0	0	0	0	-0.01474	-0.00198978	-0.0101	-0.00958784	0
T.CD8SpCD24- (Th)	0	-0.00496102	0	0	0	0	0	0	0	0
T.CD8+NVE (SLN)	-0.00692	-0.00815381	-0.00562288	0	0	0	0	0	0	0
T.CD8+NVE (MLN)	-0.00034	0	0	0	0	0	0	0	0	0
T.CD8+NVE (PP)	0	0	0	0	0	0	0	0	0	0
T.CD8+NVE (Sp)	-0.00381	0	-0.00117143	0	0	0	0	0	0	0
T.CD8+MEM (SLN)	-0.00123	0	0	0.0229767	0.0583288	0.0362591	0.0224443	0.00657	0.0363456	0.0585196
T.CD8+MEM (Sp)	-0.00101	0	0	0.0201365	0.0569253	0.016536	0.00729907	0	0.0499667	0.0585895
T.CD4+FP3- (Sp)	-0.00124	0	-0.014406	-0.00757267	0	0	0	0	0	0
T.CD4+FP3+CD25+ (AA)	0.0122	0.00609039	0.0139435	0.0245324	0	0	0.0211543	0.00641	0.000894133	0.0150665
T.CD4+FP3+CD25+ (LN)	0.00753	0	0.00570693	0.000704439	0	0	0	0	-0.00303366	0.00727155
T.CD4+FP3+CD25+ (Sp)	0.00591	0.00196503	0.00837749	0.00205534	0	0	0	0	-0.0105697	0.00731207
T.CD4+, BDC (SLN)	-0.00245	0	-0.00259215	0	0.0192133	0.00451519	0	0	0	0
T.CD4+, BDC (PA)	0	0	0	0	0.0246536	0	0	0	0.00699393	0
T.CD4+, BDC (PLN)	0	0	0	0	0.0238736	0	0	0	0.00912156	0.00219174
NKT.CD4+ (Lv)	0.0227	0	0.0107485	0.032139	0	0.0276767	0.0140588	0.0044	0.0359069	0.0376297
NKT.CD4+ (Sp)	0	0	0	0.00284224	0	0.0208806	0	0	0.0102786	0.0401214
NKT.CD4- (Lv)	0.0273	0	0.0109203	0.0192581	0	0.0308643	0.0168426	0.00183	0.0378464	0.0303739
NKT.CD4- (Sp)	0.0109	0	0	0.00300687	0	0.0266739	0.0106607	0.00829	0.0346773	0.0142963
NKT.CD44+NK1.1- (Th)	0	-0.00776792	-0.00283117	0	0	0	-0.0230111	0	0	0
NKT.CD44+NK1.1+ (Th)	0.00879	-0.00975183	0	0.00306282	0	0	0	0.00566	0.00401485	0
NKT.CD44-NK1.1- (Th)	0	0	0	-0.0294173	0	0	-0.0127125	0	0	0
Tgd (Sp)	-0.0189	0	0	-0.00384897	0	0	0.000504763	0	0.0136722	0
Tgd (Th)	0	0	0	0	0	0	-0.00318026	-0.00758	0	0
Tgd.vg1+vd6+24ahi (Th)	0	0	-0.00851466	0	0	0	0	0	0	0
Tgd.vg1+vd6+24alo (Th)	0	-0.0133671	-0.00818372	-0.0189284	0	0	-0.0245673	0	0	0
Tgd.vg1+vd6-24ahi (Th)	0	0	-0.00209722	-0.0072275	0	0	-0.00953402	-0.0113	0	0
Tgd.vg1+vd6-24alo (Th)	-0.00758	-0.0139882	-0.00750653	-0.0326625	0	0	-0.00890222	0	0	0
Tgd.vg2-, ST (Sp)	-0.000634	-0.0240499	-0.00950927	0.00951219	0	0	0	0	0	0
Tgd.vg2- (Sp)	0	0	0	0	0	0	0	0	0	0
Tgd.vg2-.TCRBKO (Sp)	-0.00236	0	0	0	0	0	0	0	0	0
Tgd.vg2+ ST (Sp)	0	-0.005247	-0.00045904	0	0	0	0	0	0	0
Tgd.vg2+ (Sp)	0	0	-0.00673132	-0.00665679	0	0	0	0	0	0
Tgd.vg2+.TCRBKO (Sp)	-0.00156	0	0	0.00115636	0	0	0	0.0044	0	0
Tgd.vg2+24ahi.e17 (FTh)	0	0	0	0	0	0	0	-0.00461	-0.00311227	0
Tgd.vg2+24ahi (Th)	0	0	0	0	0	0	-0.00640012	-0.0144	0	0
Tgd.vg2+24alo (Th)	0	-0.00832193	-0.00513326	-0.0318338	0	-0.00547212	0	0	0	0
Tgd.vg3+24ahi.e17 (FTh)	0	0	0	0	0	0	0	-0.00779	-0.0129316	0
Tgd.vg3+24alo.e17 (FTh)	0	-0.00170378	0	-0.0016792	0	0	0	0.00174	0	0
Tgd.vg5-.IEL, ST (SI)	0	0.00199556	0.0192014	0	0	0	0	0.00108	0	0
Tgd.vg5-.IEL (SI)	0	0	0.0103864	0	0	0	0	0.00394	0	0
Tgd.vg5+.IEL, ST (SI)	0	0	0.0134874	9.69e-05	0	0	0	0.00604	0	0
Tgd.vg5+.IEL (SI)	0	0	0.00931346	0	0	0	0	0.00229	0	0
Tgd.vg5+24ahi (Th)	0	0	0	0	0	0	0	0	0	0
T.CD8+NVE, OT-I (Sp)	0	0	-0.00028615	0	0.043216	0.00994594	0	0.000658	0.0027126	0.00662708
T.CD8+EFF, OT-I & LIS-12h (Sp)	0.0315	-0.000678009	0	0.0336974	0.052634	0.0142064	0.027075	0.0137	0.0503466	0.0387105
T.CD8+EFF, OT-I & LIS-24h (Sp)	0.0313	-3.41e-05	0	0.0419065	0.0665585	0.0274416	0.0411224	0.0176	0.0567021	0.0514977
T.CD8+EFF, OT-I & LIS-48h (Sp)	0.0132	-0.00262135	0	0.0161296	0.0282164	0.0267655	0.00293587	0	0.0432456	0.074137
T.CD8+EFF, OT-I & LIS-6d (Sp)	0	0	0	0	0	0	0	0	0.00802667	0.0210664
T.CD8+EFF, OT-I & LIS-8d (Sp)	-0.00608	0	-0.00111581	-0.00448728	0	0	0	0	0	0
T.CD8+EFF, OT-I & LIS-10d (Sp)	-0.00107	0	-0.00258323	-0.00652407	0	0	0	0	0	0
T.CD8+EFF, OT-I & LIS-15d (Sp)	0	0	-0.00560633	0	0	0	0	0	0	0
T.CD8+EFF, OT-I & VSV-5d (Sp)	-0.00254	0	0	0	0	0	0	0	0	0.000768
T.CD8+EFF, OT-I & VSV-6d (Sp)	-0.00261	0	0	0	0	0	0	0	0	0
T.CD8+EFF, OT-I & VSV-8d (Sp)	-0.00497	0	0	0	0	0	0	0	0	0
T.CD8+EFF, OT-I & VSV-15d (Sp)	-0.00366	0	0	0	0	0.000981726	0	0	0	0
T.CD8+MEM, OT-I & LIS-45d (Sp)	0	0	0	0	0	0.0145208	0	0	0.00938065	0.022659
T.CD8+MEM, OT-I & LIS-100d (Sp)	0	0	0	0	0	0.038203	0	0	0.0235756	0.0540309
T.CD8+MEM, OT-I & VSV-45d (Sp)	-0.00234	0	0	0	0	0.00523252	0	0	0	0.0142555
T.CD8+MEM, OT-I & VSV-106d (Sp)	-0.00231	0	0	0	0	0.0157806	0	0	0.00547267	0.020486
PROB.CLP (BM)	0	0.000977382	0	0.0164476	0	0.011085	0.0243809	0.0103	0	0
PROB.CLP (FL)	0	0.00501412	0	0.00792245	0	0	0	0	0	0
PROB.FRA (BM)	0	0.00167806	0	0	0	0.013853	0.00251951	0	0	0
PROB.FRA (FL)	0	0.0129889	0	0	0	0	0	0	0	0
PROB.FRBC (BM)	0.00555	0.0110169	0	0	0	-0.00629332	-0.00571064	0	0	0
PROB.FRBC (FL)	0.00393	0	0	-0.00548684	-0.0161898	-0.0409212	-0.0329234	-0.031	-0.0228724	-0.0244634
preB.FRC (BM)	0	0	0	-0.0127575	-0.0234589	-0.0224694	-0.0365165	-0.0227	-0.00606635	0
preB.FRD (BM)	0.000318	0.00274188	0.0186589	0	0	0	0	0	0	0
preB.FRD (FL)	0.015	0.0175215	0.00636468	0	0	-0.00324509	-0.0091254	-0.00286	0	0
B.FRE (BM)	0	0.00121005	0.0123681	0	0	0	0	0	0	0
B.FRE (FL)	0	0.0127052	0.0294733	0	0	0	-0.00018775	0	0	0
B.FRF (BM)	-0.0077	-0.00177001	-0.012023	-0.0333114	0	-0.0251346	-0.0238295	-0.0291	-0.00340752	0
B.GC (Sp)	-0.00582	0	-0.0083269	-0.00465976	0	-0.0355344	-0.0201643	-0.0147	0	-0.00232411
B.MZ (Sp)	-0.00756	-0.0100109	-0.0207739	-0.0471374	0	-0.0209679	-0.00917999	-0.0289	-7.12e-06	0
B.T1 (Sp)	0	0	0.00926669	-0.00970293	0	-0.000100328	-0.000298603	-0.0106	0	0
B.T2 (Sp)	0	0	0.0107904	-0.00511403	0	-0.00933009	0	-0.00682	0	0
B.T3 (Sp)	0	0	0.0045906	-0.0131725	0	-0.0266343	-0.00754661	-0.0142	-0.000877395	0
B1A (PC)	-0.00351	0	0	0.0454823	0	0.00986556	0	0	0	0.0264746
B1A (Sp)	-0.0097	0	-0.00466964	0	0	0	-0.00135583	-0.012	0	0
B1B (PC)	-0.0153	0	-0.00625111	0	0	0	0	0	0	0
B.FO (SLN)	-0.000161	0	-0.00637217	-0.00603471	0	-0.0147741	-0.00669314	-0.00519	-0.00208459	0
B.FO (MLN)	0	-0.00154213	-0.00973256	-0.0125794	0	-0.0209038	-0.00633961	-0.00624	-0.00190127	0
B.FO (PC)	-0.0191	-0.00579188	-0.00103675	0	0	0	0	0	0	0
B.FO (Sp)	-0.000709	-0.000448823	-0.00662985	-0.000455567	0	-0.0147218	-0.0018373	-0.00383	0	0
B.GC, ST-7d (Sp)	-0.000229105	0.000625605	0.00542672	0.005561	0	0	0	0.0148262	0	0
B.GC, ST-40d (Sp)	-0.00455936	-0.00423373	-9.342e-07	-0.00270636	0	-0.0100733	-0.00530431	-0.00250808	0	0
B.MEM, ST-7d (Sp)	-0.0037292	0	0	0	0	0	-0.000669329	-0.00417947	0.00502602	0.00376179
B.MEM, ST-40d (Sp)	-0.00446136	-0.00449236	0	0	0	0	-0.000377412	0	0	0
B.FO, ST-6h (Sp)	0.00960965	-0.0247073	-0.011912	0.0301273	0.0198734	0.0204006	0.0193966	0.00953096	0.0303795	0.0393645
B.Plasma_cells, ST-7d (Sp)	-0.00581657	-0.00149383	0.011651	-0.00771392	0	0.028482	0.0167388	0.00820273	-0.00607897	0.00244583
DC.8+ (MLN)	0	0	0	0	0	0	-0.00183754	0	0	0
DC.8+ (SDLN)	0	0	0.00307129	0	0	0	-0.0047449	0	0	0
DC.8+ (Sp)	0	0	0.00501312	-0.00874255	0	0	-0.0135953	-0.00662	0	0
DC.8+ (Th)	0	-0.0183029	0.00493344	-0.0232056	0	-0.00839125	-0.00882844	-0.00617	0	0
DC.8- (Th)	0	-0.0274967	0.00281888	-0.00582662	0	0	-0.00174948	-0.00319	0	0
DC.4+ (MLN)	0	0	-0.0203461	0	0	-0.00669066	-0.00471925	0	0	0
DC.4+ (SDLN)	-0.00208	0	-0.00678546	0	0	-0.00104865	0	0	-0.00169415	0
DC.4+ (Sp)	-0.00572	0	-0.0177355	-0.00855461	0	-0.019661	-0.0123833	-0.00723	0	0
DC.8-4-11b- (MLN)	0	-0.0051099	-0.0161044	0	0	0	0	0	0	0
DC.8-4-11b- (SDLN)	0	-0.00401294	-0.00313438	0	0	0	0	0	0	0
DC.8-4-11b- (Sp)	-0.0103	-0.0169883	-0.0151168	-0.0477915	0	0	-0.0228721	-0.034	-0.00407166	0
DC.8-4-11b+ (MLN)	0	0	-0.014776	-0.00799115	0	0	0	0	0	0
DC.8-4-11b+ (SDLN)	0	-0.0174714	-0.00504957	0	0	0	0	0	0	0
DC.8-4-11b+ (Sp)	-0.0126	0	-0.0135583	-0.0190364	-0.00122106	-0.0115647	-0.0474235	-0.0191	-0.00139251	0
cDC.CD103+CD11b- (Lu)	-0.0029	-0.011139	0.0125305	-0.0262423	-0.0552292	-0.0292652	-0.0343902	-0.0532	-0.0272234	-0.0356822
cDC.CD103+CD11b- (MDLN)	0	-0.00885782	-0.00202869	0	0	0	0	0	0	0
cDC.CD103+CD11b- (Lv)	0	-0.00140642	0	-0.00537097	0	0	0	-0.00482	0	0
cDC.CD103+CD11b- (SI)	0	-0.0253329	0	0	0	0	0	-0.0114	-0.0185045	0
cDC.CD103+CD11b+ (SI)	-0.00736	-0.0303326	-0.0304627	-0.0136297	-0.0316617	-0.00181276	-0.00813914	-0.0123	-0.0344754	-0.027814
cDC.CD103-CD11b+ (MDLN)	0	-0.0341067	-0.0177789	0	0	0.00630187	0.00559342	0.0118	0.0286168	0.0155845
cDC.CD103-CD11b+ (Lv)	0.0145	0	0	0.00453775	0	0.00396405	0.0147172	0.0171	0.00377259	0
cDC.CD103-CD11b+CD24+ (Lu)	-0.00306	-0.0067173	0	0	0	0	0	0	0	0
cDC.IIhilang+103+11blo (SDLN)	0	0	0	0.0117558	0	0	0	0	0	0
cDC.IIhilang+103-11b+ (SDLN)	0	0	0.0104371	0.0055632	0	0	0	0	-0.0013183	0
cDC.IIhilang-103-11b+ (SDLN)	0	-0.00479723	0	0	0	0	0	0	0.00146137	0
cDC.IIhilang-103-11blo (SDLN)	0	0	0	0	0.00162356	0	0	0	0	0
DC.LC (Sk)	-0.00407	-0.00516559	0.00697142	-0.00872021	-0.0175854	-0.0173192	0	-0.00724	-0.00370909	-4.29e-05
pDC.CD8+ (MLN)	0	0.00500271	0.0202494	0.00328762	0.0261749	0.0344888	0.0422258	0.0325	0.0184211	0.0318133
pDC.CD8+ (SDLN)	0	0.0036392	0.0161611	0.0149856	0.0319846	0.0380657	0.0421765	0.0304	0.0266949	0.0420906
pDC.CD8+ (Sp)	0.000825	0.00842203	0.0192022	0.00946949	0.0276023	0.0335856	0.0348703	0.0318	0.0398835	0.0456271
pDC.CD8- (Sp)	0	0.00761292	0.019131	0.000894863	0.00493653	0.0255275	0.0173221	0.0166	0.0329293	0.0352103
cDC.CD103-CD11b+F4/80lo (Kd)	-0.0105	-0.0188675	-0.00691946	-0.0135811	0	0	0	0	0	0
cDC.CD103-CD11b+ PolyIC (Lu)	0	0	0	0.0311094	0	0.0274143	0.0413703	0.00655	0.00114304	0
cDC.CD103+CD11b- PolyIC (Lu)	0.000838	-0.0100406	0.0142102	0	0	0	0	0	0	0
cDC.CD103+CD11b+ SALM-3d (SI)	0	-0.0235963	-0.0165921	0	-0.0115847	0	0	0	-0.0223861	-0.0126375
cDC.CD103+CD11b- SALM-3d (SI)	0.000428	-0.0108761	0	0	0	0	0	-0.000156	-0.00631806	0
GN (BM)	0.00918	0.0064691	0	0.00639238	0	0.0144738	0.0119461	0.00611	0	0
GN (BL)	0.00465	0.00211744	0	0	0	0	0.00331011	0	0	0
GN.ARTH (BM)	0.0105	0.00486792	-0.000836517	0.0074283	0	0.0106064	0.00851282	0.00797	0.00223775	0
GN.BM, ST-7d (BM)	0	0.000243476	0	0.0122079	0	0.00728625	0.00119031	0	0	0
GN, Thio (PC)	0.00332	0.00364199	0	0.0446679	0	0.0156793	0.0118947	0	0	0
GN, Thio-UrAc (PC)	0	0.000774415	-0.00408407	0.00137947	0	0	0	0	0	0
MF.RP (Sp)	0	0	0.00390351	-0.00257836	0	0	0	0	0	0
MF.103-11b+24- (Lu)	0	0	0	0	0	0	0	0	0	0
MF.CD103-CD11b+ (SI)	0	0	0	0	0	0	0.00658285	0.00526	0	0
MF.11cloSer (SI)	0.00459	0	0	0.00278037	0.0179125	0.013964	0.0350811	0.0388	0.0147662	0
MF.169+11chi (SLN)	-0.00496	-0.012977	-0.0170192	0	0	0.00144274	0	0	0	0
MF.CD115int (BM)	-0.00412	-0.0200933	-0.0123317	-0.0780661	-0.0342435	0	-0.0079598	0	-0.0170011	0
MF.II+480lo (PC)	-0.0129	-0.00213326	-0.00201303	-0.0205232	0	0	0	-0.0034	-0.0205247	0
MF.II-480hi (PC)	0.00383	0	0.00775238	0.0166573	0	0	0.0183652	0.00658	0.0115641	0
MF.Siglec-5+ (Lu)	-0.00369	-0.00649988	-0.0172932	-0.0394794	-0.0226748	-0.0124104	-0.00763932	-0.0177	-0.0213294	-0.0329999
MF.Medl (SDLN)	0.000134	-0.00363467	0	0	0.031367	0.0192172	0.0408547	0.0553	0.0302452	0
MF.Sbcaps (SLN)	0	-0.0118043	-0.015169	0	0	0	0	0.00574	0	0
MF.Microglia (CNS)	0	0	-0.0039441	-0.00967014	0	0	0	0	0	0
MF.103-11b+, Salm-3d (SI)	0	-0.00252462	0	0	0	8.75e-05	0.00694382	0.00709	0	0
MF.CD11cloSer, Salm-3d (SI)	0	-0.00445979	0	0	0	0.0143022	0.0186972	0.0217	0	0
MF.II+480int, Thio-5d (PC)	0	0	0.00191012	0	0	0	0.00918281	0.00292	0	0
MF.II+480lo, Thio-5d (PC)	-0.0077	0	0	0	0	0	0	0	-0.00938828	0
MF.MHCII-F4/80hi, Thio-5d (PC)	0	0	0.0185405	0.00714746	0	0.0106868	0.0331211	0.0192	0.0106412	0
MF.MHCII-F4/80int, Thio-5d (PC)	0	0	0	0	0	0	0.0211141	0.0134	0	0
Mo.Ly6C+MHCII- (BL)	0.00538	0	0	0	0.00794462	0.00258458	0.0257742	0.0301	0.0309031	0
Mo.Ly6C+MHCII- (BM)	-0.00418	-0.00288736	0	0	0	0	0	0	0.0121026	0
Mo.Ly6C+MHCII- (MLN)	0	-0.0103547	0	0.00863458	0.00992785	0.0159839	0.0100079	0.0151	0.0129896	0
Mo.Ly6C+MHCII+ (BL)	0	-0.00130731	0	0	0	0.00153052	0.00990139	0.017	0.0137507	0
Mo.Ly6C-MHCII- (BL)	-0.0183	-0.00828216	-0.0140663	-0.0086378	0	-0.00723857	0	0	0	0
Mo.Ly6C-MHCII- (BM)	-0.0206	-0.0196798	-0.0110282	-0.0360023	-0.0174026	-0.00289218	0	-0.000764	-0.0102699	0
Mo.Ly6C-MHCII+ (BL)	0	-0.00884341	0	-0.00709527	0	0	0	0	0	0
Mo.Ly6C-MHCIIint (BL)	-0.0165	-0.00924315	-0.0187874	-0.00680429	0	-0.00157159	0	0	0	0
NK (Sp)	0	0	0	-0.00440794	0	0	-0.00176283	0	0	0
NK.49H+ (Sp)	0	0	0	-0.00549233	0	0	-0.00255008	0	0	0
NK.49H- (Sp)	0	-0.00369648	-0.0054913	0	0	0	0	0	0	0
NK.49CI+ (Sp)	0	0	0	-0.00174498	0	0	-0.00467226	0	0	0
NK.49CI- (Sp)	0	-0.000187291	-0.00261316	-0.0075613	0	0	-0.00565195	0	0	-0.00672691
NK.b2m- (Sp)	0	0	0	-0.000718436	0	0	0	0	0	0
NK.DAP10- (Sp)	0	0	-0.000940347	-0.00739983	0	0	-0.00220809	0	0	0
NK.DAP12- (Sp)	0	0	-0.00216397	-0.008938	0	0	-0.00136155	0	0	0
NK.H+, MCMV-1d (Sp)	0	0	0	0.0161086	0	0	0	0.00819	0.00110524	0
NK.H+, MCMV-7d (Sp)	0	0	-0.00365055	-0.00405569	0	0	-0.00186024	0	0	0
NK, MCMV-1d (Sp)	0	0	0	0.0155513	0	0	0	0.0105	0.00432203	0
NK, MCMV-7d (Sp)	0	0	-0.00408748	-0.00681511	0	0	0	0.00106	0	0
MLP (BM)	0	0	0	0	0	0	0	0	0	0
MLP (FL)	0	0	0	0.00855903	0	0	0	0	0	0
SC.CDP (BM)	-0.00602	0	0	0	0	0.00276132	0	0	0	0
SC.CMP (BM)	-0.0159	0	-0.0167823	-0.0295011	-0.0526	-0.0495344	-0.0113073	-0.0134	-0.00987616	-0.0391675
SC.GMP (BM)	0	0	-0.0182186	-0.0301267	-0.0397326	-0.00293011	0	-0.00175	0	0
SC.LT34F (BM)	0	0	0.0062553	-0.0118057	0	0	0	0	0	0
SC.LTSL (BM)	0.0149	0.0363518	0.00617409	0.0382351	0	0	0	0.0129	0	0
SC.LTSL (FL)	0.00501	0.056698	0.0571064	0.0406279	0	0	0	0	0	-0.0108691
SC.MDP (BM)	0	0	0	0	0	0	0	0	0	0
SC.MEP (BM)	0	-0.0024482	-0.0286755	-0.0436329	-0.0515889	-0.0835506	-0.100721	-0.0676	-0.0595484	-0.0782031
SC.MPP34F (BM)	0	0	0	0	0	0	0	0	0	0
SC.ST34F (BM)	0	0	0	0	-0.0123943	-0.00424219	0	0	0	0
SC.STSL (BM)	0	0.00127967	0	0	0	0	0	0	0	0
SC.STSL (FL)	0	0.0341657	0.0231414	0.0202308	0	0	0	0	0	0

## Sheet: STable 4b
cell type	3	7	11	26	32	49	74	98	122	148
preT.ETP (Th)	0.000413572	0	0.00358104	0.00969047	0	0	0.000266297	0	0.00135472	0
preT.ETP-2A (Th)	0.00790457	0	0.000665712	0.00475894	0.006728	0.00404327	0.00064132	0	0.00528171	0
preT.DN2 (Th)	0.00858287	0	0.00243308	0.00396169	0.00625895	0.000623173	0.00182075	0	0.00536943	0
preT.DN2A (Th)	0.0104964	0	0.000385429	0.00160523	0.000123116	0	0.00411164	0.00184224	0.00673743	0
preT.DN2B (Th)	0.00835059	0	0.00339247	0.000512058	0	0	0.00396143	0.00359008	0.00699428	0
preT.DN2-3 (Th)	0.00773786	0	0.00475916	0.00238796	0.00104162	0	0.000494285	0	0.0043291	0
preT.DN3A (Th)	0.00450442	0	0.00437802	0.00526184	0.00444563	0	0	0.000283237	0	0
preT.DN3B (Th)	0.00769161	0	0.00385453	0.00893554	0	0	0	0.0021761	0	0
preT.DN3-4 (Th)	0.00123469	0	0.00608185	0.0139378	0	0	0.00134784	0.00795402	0.00144506	0
T.DN4 (Th)	0	0	0.00414666	0.00728303	0.00416626	0.00631851	0.0106791	0.00957192	0.00108519	0
T.ISP (Th)	0.00178828	0	0.00414326	0.0129856	0	0.0111651	0.0111342	0.0106302	0.00447114	0
T.DP (Th)	0	0.00420734	0.00149386	0.0118531	0	0.00974051	0.00973446	0.00995034	0.00433488	0
T.DPBl (Th)	0.000292704	0.00407372	0.00316299	0.0108873	0	0.0092213	0.00871611	0.00827104	0.00438936	0
T.DPsm (Th)	0	0.00302058	0.000185196	0.00803232	0.00169374	0.00857144	0.00844616	0.00859069	0.00324974	0
T.DP69+ (Th)	0.00233319	0.00126265	0.000753046	0.00436891	0.00593841	0.00679801	0.00626996	0.00603623	0.000491778	0
T.CD4+CD8int (Th)	0.00119579	0.00348608	0	0.000399927	0.00730721	0.00493533	0	0	0.00143986	0
T.CD4SpCD69+ (Th)	1.69043e-05	0	0.00161588	0.00545409	0.0059254	0.00673076	0.00495007	0.00371769	0.00289926	0
T.CD4SpCD24int (Th)	0.00055973	0	0.00282844	0.00407141	0.00869458	0.00667675	0.00480438	0.00405007	0.00388726	0
T.CD4SpCD24- (Th)	0.000228491	0	0.00101771	0	0.00253813	0.00416535	0.000325814	0.000436589	0.00387573	0.00420048
T.CD4+NVE (SLN)	0.00167106	0.0010543	0.00425287	0.00619884	0.00456876	0.00201987	0.000826427	0	0.00341736	0.000581096
T.CD4+NVE (MLN)	0.00171845	0	0.00471547	0.00309454	0.000170447	0.00186181	0.00118286	0	0.00137749	0.000160286
T.CD4+NVE (PP)	0	0	0.00381863	0.00578958	0.00357755	0	0.00053236	0	0.000772046	0
T.CD4+NVE (Sp)	0	0	0	0.00018245	0.00444897	0.000879059	0	0	0.00304627	0.00498701
T.CD4+MEM (SLN)	0.000161878	0.00228923	0.00156762	0.000647936	0.00471606	0.00197942	0	0	0.00339993	0.00375664
T.CD4+MEM (Sp)	0.00445232	0.000556557	0.00488782	0.0061141	0	0.00200421	0.000248611	0	0.00382004	0.0055365
T.CD4+MEM44H62L (SLN)	0	0	0	0.0035782	0.00598178	0.000743883	0.00392942	0	0.00448782	0.00529082
T.CD4+MEM44H62L (Sp)	0.00020633	0	0.00117497	0.00560518	0.00515332	0.005368	0.00192027	0	0.00775959	0.00721384
T.CD4intCD8+ (Th)	0.000220819	0	0	0	0.000377954	0.00846552	0.00781896	0.00589096	0.00550346	0
T.CD8SpCD69+ (Th)	0	0.00286262	0.000549436	0.000883322	0.0010067	0.00662568	0.00714359	0.00559782	0.00575103	0
T.CD8SpCD24int (Th)	8.43453e-05	0.000277816	0.00031046	0.00221135	0.000723075	0.0064786	0.00666517	0.00489588	0.00479653	0
T.CD8SpCD24- (Th)	0.00110999	0.00342081	0.00258251	0.000968816	0.00259656	7.21101e-05	0	0	0	0
T.CD8+NVE (SLN)	0.00170577	0.00285616	0.00394219	0.00120388	0.00913422	0.000813743	0	0.000296321	0.00405481	0.00378724
T.CD8+NVE (MLN)	0.0017395	0.00177016	0.00181128	0.000245262	0.00142503	0	0	0	0	0
T.CD8+NVE (PP)	0.000501007	0	0	0	0.00263118	0	0	0	0	0
T.CD8+NVE (Sp)	0.00165674	0.00196794	0.00292399	0	0.00520079	0.00116398	0	0	0.000185338	0.00346196
T.CD8+MEM (SLN)	0.00965306	0	0	0.00968356	0.0120073	0.00769476	0.00812504	0.00606979	0.0111086	0.00965556
T.CD8+MEM (Sp)	0.00746409	0.000746313	0.00137306	0.00796377	0.00874464	0.00734433	0.00568701	0.00188148	0.00742378	0.00825492
T.CD4+FP3- (Sp)	0.0018583	0	0.00473449	0.00559925	0.00027486	0.000629079	0.0026376	0	0.000919234	0
T.CD4+FP3+CD25+ (AA)	0.00504589	0.00266053	0.00294477	0.00439294	0.00396685	0	0.00350996	0.00300062	0.0033071	0.00413297
T.CD4+FP3+CD25+ (LN)	0.00489316	0.000415695	0.00373963	0.00555062	0.00110445	0	0.00302325	0	0.00310387	0.00401883
T.CD4+FP3+CD25+ (Sp)	0.0043889	0.00207671	0.00360934	0.00521033	0	0	0.0033167	0	0.00236339	0.00408082
T.CD4+, BDC (SLN)	0.00236879	0	0.00576635	0	0.00694357	0.00362167	0	0	0.00424321	0.00495031
T.CD4+, BDC (PA)	0.000410802	0.000667338	0	0.000585588	0.00765844	0.000610457	0	0	0.00622351	0.00321657
T.CD4+, BDC (PLN)	0.000150641	0	0.00258542	0	0.00730157	0.00394289	0.000634992	0	0.00536207	0.00564655
NKT.CD4+ (Lv)	0.0074299	0	0.00348228	0.00630733	0.00310571	0.0083582	0.00586872	0.00433782	0.00876816	0.00711886
NKT.CD4+ (Sp)	0.0061012	0.000509396	0.000509143	0.00955676	0	0.0081764	0.00571873	2.02621e-05	0.0101884	0.00900462
NKT.CD4- (Lv)	0.00834963	0	0.00533827	0.0101705	0	0.00875088	0.00612562	0.00544786	0.00887772	0.00951859
NKT.CD4- (Sp)	0.0090503	0	0.0043462	0.00781978	0	0.00801485	0.00660749	0.00507493	0.00808902	0.00804393
NKT.CD44+NK1.1- (Th)	0.00110564	0.00402861	0.0028791	0.00684968	0	0	0.00641545	0.00170496	0	0
NKT.CD44+NK1.1+ (Th)	0.00466311	0.00346813	0	0.00526289	0	0	0.00376408	0.00259769	0.00428828	0
NKT.CD44-NK1.1- (Th)	0	0	0.00191296	0.00899058	0	0	0.00716085	0	0	0
Tgd (Sp)	0.00398032	0.00274342	0.00287035	0.01052	0	0	0.00850304	0.00298304	0.00761408	0
Tgd (Th)	0	0	0.0016841	0	0	0	0.00537973	0.00444582	0.00204758	0
Tgd.vg1+vd6+24ahi (Th)	0.000533031	0.0024423	0.00305464	0.0033076	0	0	0.00520795	0.00372268	0	0
Tgd.vg1+vd6+24alo (Th)	0.000320718	0.00436616	0.0040714	0.00662416	0	0	0.0053454	0.00154638	0	0
Tgd.vg1+vd6-24ahi (Th)	0.000712027	0.000540644	0.00424616	0.00581694	0	0.000612294	0.00551376	0.00508983	0.000974332	0
Tgd.vg1+vd6-24alo (Th)	0.00823586	0.00713441	0.00476741	0.0108344	0	0	0.00656933	0	0	0
Tgd.vg2-, ST (Sp)	0.00302237	0.00424238	0.004653	0.00792285	0	0.00701948	0.000432206	0.000121367	0	0.00475102
Tgd.vg2- (Sp)	7.15664e-05	0	0.00294965	0.000645909	0	0	0	0.000372527	0	0
Tgd.vg2-.TCRBKO (Sp)	0.00295498	0	0.00183411	0	0	0	0.00261377	0.000495398	0	0
Tgd.vg2+ ST (Sp)	0.000991453	0.00467443	0.00307445	0.00560265	0	0.00657515	0	0.000148565	0.00354149	0.00790664
Tgd.vg2+ (Sp)	0	0.000804125	0.00427702	0.00831286	0	0	0.00266821	0.00354688	0	0
Tgd.vg2+.TCRBKO (Sp)	0.00234946	0	0	0.0052777	0	0.00351208	0	0.00547701	0	0.00521589
Tgd.vg2+24ahi.e17 (FTh)	0.000284106	0.000802968	0.00219145	0.000320032	0	0.00231937	0.000459334	0.00503021	0.00546822	0.00447928
Tgd.vg2+24ahi (Th)	0	0	0	0	0	0.00311863	0.00761167	0.00496825	0.00523498	0
Tgd.vg2+24alo (Th)	0.000115714	0.00470727	0.00345308	0.00648016	0.000547897	0.00298895	0	0	0	0
Tgd.vg3+24ahi.e17 (FTh)	0	0	0	0.00566689	0	0.000759619	0.00242721	0.00597524	0.00632433	0
Tgd.vg3+24alo.e17 (FTh)	0.00156928	0.00278604	0	0.00560227	0	0	0	0.0033825	0	0
Tgd.vg5-.IEL, ST (SI)	0	0.00239823	0.0055879	0.000270762	0.000846576	0.00376638	0	0.00152181	0.00303681	0
Tgd.vg5-.IEL (SI)	0	0.000299829	0.00735147	0	0	0	6.23403e-05	0.00259178	0.00145401	0
Tgd.vg5+.IEL, ST (SI)	0	0	0.00578175	0.000507107	0	0.00188711	0	0.0035746	0.000596875	0
Tgd.vg5+.IEL (SI)	0	0	0.00510655	0	0.000543724	0	0.000423719	0.00225312	0	0
Tgd.vg5+24ahi (Th)	0	0	0	0	0	0	0.00113533	0.00428673	0	0
T.CD8+NVE, OT-I (Sp)	0.00222935	0.00262049	0.00340317	0.00287308	0.0113953	0.00738113	0.00731279	0.00703054	0.0113958	0.0109643
T.CD8+EFF, OT-I & LIS-12h (Sp)	0.00607444	0.00189368	0	0.0100962	0.00916872	0.00793419	0.00889746	0.00663981	0.00899353	0.00910944
T.CD8+EFF, OT-I & LIS-24h (Sp)	0.00765565	0.00212971	0	0.00946857	0.00910978	0.00800168	0.00724218	0.00695823	0.00972655	0.0104787
T.CD8+EFF, OT-I & LIS-48h (Sp)	0.0152513	0.00221727	0.00240852	0.0103069	0.0148206	0.00769985	0.00903164	0.00312004	0.0138741	0.0116496
T.CD8+EFF, OT-I & LIS-6d (Sp)	0.000327044	0	0.0018865	0.00307835	0.0041005	0.000276327	0.00170339	5.66537e-05	0.00774837	0.00706373
T.CD8+EFF, OT-I & LIS-8d (Sp)	0.00379476	0	0.0025583	0.00492704	0	0	0	0	0.00105372	0.00103993
T.CD8+EFF, OT-I & LIS-10d (Sp)	0.00349543	0	0.0025309	0.00520146	0	0.00109326	0	0.000281666	0.00126344	1.53736e-05
T.CD8+EFF, OT-I & LIS-15d (Sp)	0.000306667	0	0.00287208	0.00170949	0	0.00519443	0	0	0.00619578	0.00620935
T.CD8+EFF, OT-I & VSV-5d (Sp)	0.00346606	0	0.00179705	0.000155151	0.000834369	0.00213646	0	0	0.00540704	0.00798822
T.CD8+EFF, OT-I & VSV-6d (Sp)	0.00467059	0.00241446	0	0.000336072	0	0.00261824	0	0	0.0012362	0.00794554
T.CD8+EFF, OT-I & VSV-8d (Sp)	0.00335793	0	0.00254935	0.00502146	0	0.00231491	0	0	0	0.00254994
T.CD8+EFF, OT-I & VSV-15d (Sp)	0.00325244	0.00114405	0	0	0	0.00507988	0	0	0.00164355	0.00767366
T.CD8+MEM, OT-I & LIS-45d (Sp)	0.00121689	0.00243429	0.00191942	0	0.000427633	0.00862689	0.00203221	0	0.00965112	0.0100038
T.CD8+MEM, OT-I & LIS-100d (Sp)	0.00250798	6.5801e-05	0	0.00127612	0.00982617	0.00775025	0.00606635	0	0.00870608	0.00813411
T.CD8+MEM, OT-I & VSV-45d (Sp)	0.00249198	0	0	0	0	0.0078978	0	0	0.00596695	0.00756531
T.CD8+MEM, OT-I & VSV-106d (Sp)	0.00215909	0.000932077	0	0	0.00655122	0.00812248	0.00113215	0	0.00720445	0.00935713
PROB.CLP (BM)	0	0.00600391	0	0.00810821	0	0.00531284	0.00646832	0.0072946	0.000959384	0
PROB.CLP (FL)	4.20948e-06	0.00451852	0	0.00873647	0.000498888	0.000990912	0.000390899	0	0	0
PROB.FRA (BM)	0	0.00633302	0.000882768	0.00545309	0	0.00577374	0.00564298	0.00300026	0.000636976	0
PROB.FRA (FL)	0	0.00456323	0.00308149	0.00446523	0	0.00128252	0	0	0	0
PROB.FRBC (BM)	0.00460049	0.00543578	0.0058802	0.00284338	0.00644979	0.00813405	0.0118488	0.00589172	0.00078395	0
PROB.FRBC (FL)	0.00794311	0.00565979	0	0.00821963	0.0076519	0.0102195	0.0114832	0.00843534	0.00772024	0.00648237
preB.FRC (BM)	0.00188378	0.00257793	0	0.00506187	0.00417531	0.00668436	0.00657063	0.00617758	0.0051895	0.0040569
preB.FRD (BM)	0.00433825	0.00443749	0.00460225	0.0011973	0.00235014	0.00231505	0.00305591	0	0	0
preB.FRD (FL)	0.00202627	0.00344296	0.00434059	0	0.0034425	0.00749117	0.00980241	0.00493304	0.00454988	0.00382173
B.FRE (BM)	0	0.00275973	0.00506618	0.00469124	0	0.00145275	0.0056696	0.00519364	0	0
B.FRE (FL)	0.00135952	0.00646596	0.00945112	0	0	0.00141808	0.00625815	0.0023842	0	0
B.FRF (BM)	0.00369357	0.00309677	0.00665721	0.00944296	0	0.00914007	0.00520963	0.00699015	0.0015647	0
B.GC (Sp)	0.00334958	0.00167877	0.0052274	0.00745176	0	0.00811941	0.00583189	0.00644779	0.000540773	0.00360486
B.MZ (Sp)	0.00320618	0.00238627	0.00419733	0.00519542	0	0.00530686	0.00377906	0.00393494	0.00247973	0.000527482
B.T1 (Sp)	0.00206377	0.000917992	0.00561175	0.0105754	0	0.00974472	0.00554616	0.00742691	0	0
B.T2 (Sp)	0.000726868	0.00175697	0.00425996	0.00749561	0	0.00745628	0.00381811	0.00505219	0	0.000371536
B.T3 (Sp)	0.00263112	0	0.00540407	0.00751286	0	0.00660229	0.00403749	0.00578001	0.00178235	0.0014372
B1A (PC)	0.0045781	0	0.00283945	0.00866654	0	0.00482856	0.00050332	0	0	0.00384605
B1A (Sp)	0.00415393	0.0012261	0.00635277	0	0	0.000833066	0.00397662	0.0057641	0	0
B1B (PC)	0.00323886	0	0.0049791	0.00391963	0	0	0	0	0.000716601	0.00224067
B.FO (SLN)	0.00334	0.00109991	0.00610961	0.00950835	0	0.00945128	0.00588028	0.00708748	0.00206623	0
B.FO (MLN)	0.00361979	0.00251722	0.00635391	0.00741872	0	0.00731754	0.00452023	0.00642725	0.00190124	1.09192e-05
B.FO (PC)	0.00349483	0.00319838	0.00729086	0.000100515	0	0.00289366	0.00219406	0.00229173	0	0
B.FO (Sp)	0.00411297	0.00231257	0.00686866	0.0068718	0	0.00711742	0.00389764	0.00601769	0.000238168	0
B.GC, ST-7d (Sp)	2e-05	8.47e-05	4.02e-06	6.33e-05	0	0	0	8.42e-05	0	0
B.GC, ST-40d (Sp)	3.49e-05	2.49e-05	3.25e-06	9.75e-05	0	6.72e-05	4.04e-05	3.93e-05	0	0
B.MEM, ST-7d (Sp)	1.73e-05	0	0	0	0	0	3.61e-05	4.5e-05	4.1e-05	5.9e-05
B.MEM, ST-40d (Sp)	1.76e-05	9.56e-05	0	0	0	0	4.08e-05	0	0	0
B.FO, ST-6h (Sp)	2.58e-05	0.0001	2.86e-05	5.78e-05	3.49e-05	7.51e-05	9.67e-05	9.38e-05	7.19e-05	5.98e-05
B.Plasma_cells, ST-7d (Sp)	2.53e-05	6.93e-05	1.59e-05	3.79e-05	0	5.03e-05	4.82e-05	7.15e-05	3.3e-05	4.34e-05
DC.8+ (MLN)	0	0.00694208	0	0.000129048	0	0	0.00727877	0.00574342	0	0
DC.8+ (SDLN)	0.000212289	0.00453986	0.00599984	0.000174466	0	0.0035996	0.00727121	0.00742049	0	0
DC.8+ (Sp)	0.0010369	0.00516622	0.00473151	0.0108273	0	0.0044549	0.00556901	0.00643939	0	0.000167814
DC.8+ (Th)	9.36105e-05	0.00538362	0.00515332	0.00710482	0.00280637	0.00655443	0.00561291	0.00762968	0.000628963	0.000955313
DC.8- (Th)	0	0.0050354	0.00608178	0.00913642	0.00702687	0.007239	0.00563083	0.00790708	0.0048788	0.00203721
DC.4+ (MLN)	0.00563605	0.00273694	0.00869765	0.00596983	0	0.0068097	0.00667778	0.0040755	0.00247792	0
DC.4+ (SDLN)	0.00457263	0.000893	0.00580349	0	0	0.00576465	0	0.00444411	0.00328076	0
DC.4+ (Sp)	0.00599507	0.00176835	0.00560303	0.00543703	0	0.00482436	0.00703494	0.00542068	0.00311446	0
DC.8-4-11b- (MLN)	0.000994115	0.00511918	0.00695474	0.00187312	0	0	0.00278814	0.00388062	0.000987299	0
DC.8-4-11b- (SDLN)	0.00227904	0.00648665	0.0052344	0	0	0.00043852	0	0.000318477	0	0
DC.8-4-11b- (Sp)	0.00638387	0.00647686	0.0109389	0.0107877	0	0.00221876	0.0104574	0.00805591	0.00512183	0
DC.8-4-11b+ (MLN)	0	0.00483122	0.00574769	0.0040167	0	0.00014254	0.00189615	0.000600764	0	0
DC.8-4-11b+ (SDLN)	0	0.00499629	0.00747289	0.0018267	0	0	0	0.00156	0.00067764	0
DC.8-4-11b+ (Sp)	0.00753357	0.00333475	0.00765919	0.0124379	0.00808887	0.00767524	0.00785836	0.00615699	0.00620149	0.00412014
cDC.CD103+CD11b- (Lu)	0.00347006	0.00676818	0.00493569	0.0076459	0.00673137	0.00663791	0.00551209	0.00484437	0.00534502	0.00490235
cDC.CD103+CD11b- (MDLN)	0	0.00822178	0.00734356	0	0	0	0	0	0	0
cDC.CD103+CD11b- (Lv)	0	0.00679868	0.00392998	0.00862492	4.90647e-05	0	0.00588086	0.00617059	0.0057201	0.00340761
cDC.CD103+CD11b- (SI)	0.000589538	0.0061939	0.00388377	1.22625e-05	1.94017e-05	0.000120035	0.00418348	0.00632283	0.00704397	0.00129571
cDC.CD103+CD11b+ (SI)	0.00219788	0.00469334	0.00527957	0.00740396	0.00446064	0.00318509	0.00409601	0.00566279	0.0050563	0.00441645
cDC.CD103-CD11b+ (MDLN)	0.00226519	0.00556568	0.00536334	0.00081792	0.00100107	0.00493567	0.00443727	0.00687737	0.00443952	0.00603989
cDC.CD103-CD11b+ (Lv)	0.00569264	0	0.00144344	0.00742712	0	0.00416716	0.00906179	0.00816748	0.00676777	0
cDC.CD103-CD11b+CD24+ (Lu)	0.00239727	0.00479492	0.00417107	2.63195e-06	0	0.000417566	0.00160035	0.000151031	0	0
cDC.IIhilang+103+11blo (SDLN)	0	0.000145163	0.00233926	0.00526415	0	0	0.00131407	0	0	0
cDC.IIhilang+103-11b+ (SDLN)	0	0	0.00503795	0.00705453	0	0	0	0	0.0054318	0
cDC.IIhilang-103-11b+ (SDLN)	0.00384394	0.00495022	0.00299979	0.00107901	0.000183454	0	0	0.00186093	0.00456924	0.000121737
cDC.IIhilang-103-11blo (SDLN)	0.00291815	0	9.67476e-07	0.000166914	0.00566088	0	0	0	0.00344119	0
DC.LC (Sk)	0.00168453	0.00307383	0.00320327	0.00348468	0.00365342	0.00292694	0.0013746	0.00416262	0.00321829	0.00256949
pDC.CD8+ (MLN)	0.00106949	0.00369149	0.00793615	0.00566653	0.00753703	0.0105785	0.011303	0.0103519	0.0113771	0.0108437
pDC.CD8+ (SDLN)	0.00243963	0.00328531	0.00716118	0.00601563	0.00581033	0.0104409	0.0111473	0.0105876	0.0107568	0.00949327
pDC.CD8+ (Sp)	0.00237197	0.00338879	0.00804008	0.0070504	0.00729849	0.0129404	0.0129576	0.0106823	0.0112667	0.0118108
pDC.CD8- (Sp)	0	0.0041908	0.00922744	0.00660807	0.00952702	0.0135381	0.0151782	0.0126165	0.0126006	0.0125254
cDC.CD103-CD11b+F4/80lo (Kd)	0.00545492	0.00457005	0.00788774	0.00929692	0	0	0	0.000182622	0.00213768	0
cDC.CD103-CD11b+ PolyIC (Lu)	0.000658096	0.00278209	0	0.00656586	0	0.00440203	0.00619281	0.00409883	0.00353114	0
cDC.CD103+CD11b- PolyIC (Lu)	0.00435404	0.00645992	0.00371222	0.00185497	0.00540146	8.73246e-05	0	0.00188705	0.00201571	0
cDC.CD103+CD11b+ SALM-3d (SI)	0.000469338	0.00563573	0.00742197	0.00552407	0.00590556	0	0.000790185	0.00156352	0.00735073	0.00541551
cDC.CD103+CD11b- SALM-3d (SI)	0.00142555	0.00649068	0	0.0011286	0	0	0.000370968	0.00536245	0.00757681	8.82245e-05
GN (BM)	0.00317337	0.00299434	0	0.00698984	0	0.00412133	0.00443464	0.00360664	0.00228182	0
GN (BL)	0.00401197	0.00288491	0.00158366	0.00587943	0	0.00367622	0.00296042	8.15542e-05	0	0
GN.ARTH (BM)	0.00353091	0.00382994	0.00198012	0.00795759	0	0.00545675	0.00524772	0.00257726	0.00286233	0
GN.BM, ST-7d (BM)	0.000770891	0.00210702	0.00115607	0.00762803	0	0.00343082	0.00292693	0	0	0
GN, Thio (PC)	0.00286209	0.00237774	0.00134404	0.00501721	0	0.00344913	0.00379298	0.000338957	0	0
GN, Thio-UrAc (PC)	0.00135072	0.00209776	0.00258256	0.00516108	0	0.00126664	0.00277185	0	0	0
MF.RP (Sp)	0.000542318	0.000107367	0.00302606	0.00695808	0	0.00020064	0.00134152	0	0.00339286	0.00151107
MF.103-11b+24- (Lu)	0.00196376	0.000543768	0	0.000866505	0	0	0.0041121	0.00264741	0.000412027	0
MF.CD103-CD11b+ (SI)	0	0.00226921	0.00286407	0	0	0.00110215	0.00424761	0.00428299	0.00101577	0
MF.11cloSer (SI)	0.00392521	0.00141239	0	0.00341876	0.00413123	0.00379819	0.00667037	0.00740821	0.00525351	0
MF.169+11chi (SLN)	0.00434097	0.00547853	0.00685101	0	0	0.00463786	0.00056182	0.00616741	0.00711069	0
MF.CD115int (BM)	0.00765817	0.00668697	0.00559805	0.0130875	0.0074731	0.00709485	0.00557499	0.0038614	0.00423707	0.00684851
MF.II+480lo (PC)	0.00555549	0.00319311	0.00379096	0.00691409	0	0.00128004	0	0.00514854	0.00296947	0
MF.II-480hi (PC)	0.00363034	0.000122895	0.00378261	0.00463543	0	0.000711604	0.00654107	0.00511521	0.00452584	0
MF.Siglec-5+ (Lu)	0.00438339	0.00314159	0.00271646	0.00596215	0.00436311	0.00226112	0.00340593	0.00642907	0.00433689	0.00302683
MF.Medl (SDLN)	0.00593865	0.00336507	0	0.000615587	0.00534869	0.00467898	0.00753235	0.00897552	0.00734165	0
MF.Sbcaps (SLN)	0	0.00352263	0.00438604	0.00195264	0	0.00179128	0.00432548	0.00582338	0	0
MF.Microglia (CNS)	0	0	0.00447444	0.00693244	0	0.000286904	0.00257525	0	0.00338685	0.00182632
MF.103-11b+, Salm-3d (SI)	0	0.00317161	0.00169817	0	0	0.00386819	0.00694642	0.00852444	0.00302319	0
MF.CD11cloSer, Salm-3d (SI)	0.000285983	0.00410512	0.000615209	0	0	0.0039463	0.00798401	0.00882787	0.00340937	0
MF.II+480int, Thio-5d (PC)	0	0	0.00223346	0.000115078	0	0.000875974	0.00801616	0.00671612	0.00454701	0
MF.II+480lo, Thio-5d (PC)	0.00418943	0.000137122	0	0.00574084	0	0	0	0.000329282	0.00403158	0
MF.MHCII-F4/80hi, Thio-5d (PC)	0.000225804	0.000948638	0.00396215	0.00618473	3.95216e-05	0.00385102	0.00779062	0.00582481	0.00503631	0
MF.MHCII-F4/80int, Thio-5d (PC)	0	0	0.00169596	0.000966321	0	0.00252582	0.00641976	0.00558555	0.00314966	0.000477938
Mo.Ly6C+MHCII- (BL)	0.00522886	0.000398552	0	0.00188505	0.00524092	0.00432315	0.00735911	0.00690132	0.00594772	0
Mo.Ly6C+MHCII- (BM)	0.00615116	0.00423594	0.00384289	0.00192298	0	0	0.00695247	0.00822431	0.00908381	0
Mo.Ly6C+MHCII- (MLN)	0.00221163	0.00338002	0.00172169	0.00561603	0.00582679	0.00505468	0.00800693	0.0083313	0.00762251	0.00117905
Mo.Ly6C+MHCII+ (BL)	0.00317516	0.00348905	0	0.000781874	0	0.00363705	0.00881739	0.00793066	0.00770715	0
Mo.Ly6C-MHCII- (BL)	0.007294	0.00455745	0.00744671	0.00803931	0.00309047	0.00385169	0	0.00275332	0.00412131	0
Mo.Ly6C-MHCII- (BM)	0.00665259	0.00546824	0.00755304	0.0136675	0.00838073	0.00473321	0	0.00312052	0.00458495	0
Mo.Ly6C-MHCII+ (BL)	0.00460787	0.00480769	0.000187647	0.0134822	0	0	0.00112733	0.00356333	0.000539374	0
Mo.Ly6C-MHCIIint (BL)	0.00552853	0.00413606	0.00526106	0.0066673	0.00125046	0.00331355	0	0.00274928	0.00368434	0
NK (Sp)	0.00163616	0	0.00180449	0.00516858	0	0.000285018	0.00330219	0.000532703	0	0.00231408
NK.49H+ (Sp)	0.000100193	0.000235526	0.00148866	0.00328205	0	0.00126936	0.00210445	0.000123579	0	1.82372e-05
NK.49H- (Sp)	0.0027094	0.00195081	0.00258286	0.00362201	0	0	0.000456016	0.00196623	0	0
NK.49CI+ (Sp)	0.000876403	0	5.92795e-05	0.0052522	0	0.000292498	0.00280711	0.00082948	0	0.0010052
NK.49CI- (Sp)	0.00196543	0.00188493	0.00307097	0.0045019	0	0.00145985	0.00278069	0	0	0.00319572
NK.b2m- (Sp)	0.000111332	0	8.44109e-05	0.00577997	0	0	0.00218576	0.000577438	0	0.00156492
NK.DAP10- (Sp)	0.000224254	0.000427763	0.00248381	0.00378803	0	0.00119355	0.00213724	0.00152476	0	0.000283477
NK.DAP12- (Sp)	0.00231523	0.000110379	0.00188614	0.0027062	0	0.000631006	0.00213932	0	0	0.00205303
NK.H+, MCMV-1d (Sp)	0	0	0	0.00534157	4.79073e-05	1.44201e-05	0	0.00317395	0.00187494	0
NK.H+, MCMV-7d (Sp)	0.000477613	0	0.00149164	0.00285189	0	0	0.00191518	0.0022438	0	0
NK, MCMV-1d (Sp)	0.00209109	0	0	0.00718601	0.00300889	0.000227502	2.03663e-05	0.00410206	0.00316493	0
NK, MCMV-7d (Sp)	0.00117903	0	0.00129165	0.00361228	0	0	0.00159274	0.00365486	0	0
MLP (BM)	0	0	0.0025062	0.00150277	0.00966754	0.00179355	0	0	0	0
MLP (FL)	0	0	0.00162162	0.00940565	0.00890735	0.00413593	0	0	0	0
SC.CDP (BM)	0.00544893	0	0.000316854	0.00602983	0.00058508	0.00542916	0.000422853	0.000442826	0.00236787	0
SC.CMP (BM)	0.0111833	0	0.00811353	0.0147654	0.00866125	0.00949141	0.00819223	0.00764273	0.00951225	0.00732878
SC.GMP (BM)	0	0.00222417	0.00578945	0.0155793	0.00808779	0.00795318	0.00586551	0.00663925	0.00343068	0.000913382
SC.LT34F (BM)	0	0.00902584	0.00982356	0.0106214	0.00346632	0.00663036	0	0	0	0.00736405
SC.LTSL (BM)	0.00558371	0.00840757	0.0106641	0.0118355	0	0	0	0.00564388	0	0
SC.LTSL (FL)	0.00720337	0.0103216	0.0113796	0.0105459	0.00154594	0.00402263	0	0	0.00225743	0.00815723
SC.MDP (BM)	0.0039661	0	0.00453457	0	0	0	0.00395153	9.20642e-05	0.00355793	0
SC.MEP (BM)	0.00118175	0.0048035	0.00930555	0.0123449	0.00979589	0.0102998	0.0088202	0.00890671	0.0083239	0.00855613
SC.MPP34F (BM)	0.00133403	0	0.00264844	0.00308538	0.00490018	0.00376053	0	0.00116016	0	0
SC.ST34F (BM)	0.00598868	8.37066e-05	0.00389657	0.007772	0.0101125	0.0108852	0.00474015	0.00559776	0.0012749	0.00629161
SC.STSL (BM)	0.000316952	0.00971727	0.00412675	0.0101517	0.00377906	0	0.000439026	0	0	0
SC.STSL (FL)	0.000369943	0.0101504	0.010255	0.0113	0.000524879	0.00243913	0	0	0	0.00249394
