# Supplementary material for: Digital cell quantification identifies global immune cell dynamics during influenza infection
Source: Mol Syst Biol. 2014 Feb 28;10(2):720. doi: 10.1002/msb.134947 (PMC4023392; doi:10.1002/msb.134947)
Supplement: Supplementary file 18 — Supplementary Table 5 [file MSB-10-2-720-s33.xls]

## Sheet: Legends
Supplementary Table 5. DCQ’s predictions of dynamically changing cell types during the course of Influenza infection. Shown are the –log10 t-test P-value results, only for those cell types (rows) that are significantly changing based on our robustness evaluation of the DCQ’s predictions (Methods). Column 2 indicates whether the cell type is predicted to increase or decrease during infection. Colu…

## Sheet: Stable 5
Cell type	Up / Down (DCQ predictions)	known increasing cell types	3	7	11	26	32	49	74	98	122	148
PROB.FRBC (FL)	Down	-	11.539	4.47609	0.174452	-15.5979	-33.7703	-40.0509	-29.3945	-39.0225	-32.3001	-38.0883
preB.FRC (BM)		-	1.90335	2.79562	0.339893	-28.2809	-45.0575	-35.4094	-38.9651	-37.7854	-15.5328	-10.4499
B.FO (SLN)		-	-10.1425	-1.85271	-15.1529	-16.1136	0.317611	-30.8855	-24.0047	-22.3103	-10.2661	0.353321
B.FRF (BM)		-	-15.0619	-6.10296	-12.5623	-27.4835	0.422218	-27.4009	-33.0207	-31.3842	-14.3759	1.42176
B.GC (Sp)		-	-15.9601	-2.76378	-14.3772	-14.0913	0.818943	-38.8169	-31.955	-28.6957	-0.805233	-9.20406
B.MZ (Sp)		-	-17.2013	-20.8714	-22.6934	-51.5317	0.0787152	-38.1828	-29.2814	-47.7741	-7.15326	-1.43402
cDC.CD103+CD11b- (Lu) *		-	-12.0894	-24.1957	20.8316	-37.3796	-53.0617	-42.6935	-46.304	-58.0942	-38.1138	-51.4288
cDC.CD103+CD11b+, SALM-3d (SI)		+	-0.648962	-43.4475	-27.4693	-4.97887	-34.6027	0.388956	-1.16794	-1.21733	-41.9292	-37.0331
cDC.CD103+CD11b+ (SI)		-	-19.2775	-45.5882	-40.4196	-23.3944	-47.0025	-10.5435	-13.6952	-18.1225	-46.7146	-45.7202
DC.8+ (Sp)		-	-1.02621	-7.52196	11.7966	-28.768	0.315455	-2.98081	-23.0223	-22.8355	0.771568	-0.492962
DC.8-4-11b- (MLN)		-	1.01463	-23.5659	-26.5252	1.00492	0.119429	0.18263	-3.12046	-6.03327	-0.858328	0.715134
DC.8-4-11b- (Sp)		-	-21.5054	-20.4211	-18.9203	-31.0862	0.0167325	-1.21479	-20.5471	-17.4866	-10.832	0.0333359
DC.8-4-11b+ (SDLN)		-	0.190094	-43.138	-21.662	-0.461198	0.656164	1.74664	0.0469277	1.35088	1.01076	0.155675
DC.8-4-11b+ (Sp)		-	-29.9201	-6.29001	-17.7356	-29.9431	-20.5751	-18.1367	-46.5647	-22.17	-14.0688	-5.64762
DC.LC (Sk)		-	-27.5612	-16.1601	17.0743	-25.3967	-42.3002	-44.4438	-4.50146	-23.252	-24.8574	-13.0188
MF.CD115int (BM)		-	-9.17378	-20.8609	-14.0948	-40.4722	-36.7588	-6.80546	-11.7235	-2.27928	-20.1223	-6.66286
MF.Siglec-5+ (Lu)		-	-10.5318	-30.9966	-28.4927	-47.048	-46.4129	-26.8751	-15.9467	-25.2816	-44.0074	-61.3391
MF.Sbcaps (SLN)		-	0.189102	-30.9187	-21.9571	0.814638	0.512127	1.61424	3.26598	14.8174	0.047772	0.411605
Mo.Ly6C-MHCII- (BL)		-	-29.7081	-21.5284	-23.3564	-12.3135	-3.43634	-13.1654	0.213213	3.78277	-7.4144	0.653206
Mo.Ly6C-MHCII- (BM)		-	-22.7129	-27.9294	-21.1677	-24.5162	-24.5099	-4.67494	0.332982	-2.27516	-16.1952	0.207366
Mo.Ly6C-MHCIIint (BL)		-	-21.7286	-23.0288	-18.2476	-9.39951	-0.657067	-5.6217	0.266867	7.58161	-8.25512	0.0535141
SC.CMP (BM)		-	-7.81195	0.803945	-16.8078	-22.6073	-37.2382	-35.8826	-19.0927	-19.3009	-17.5048	-36.2087
SC.GMP (BM)		-	0.52304	-1.08885	-16.1961	-22.835	-36.8218	-8.0736	-4.41092	-7.74359	-4.13192	-0.755147
SC.MEP (BM)		-	-0.842368	-4.59915	-34.5573	-40.8993	-52.2813	-56.9734	-66.6433	-57.1779	-54.5856	-61.2151
T.DP (Th)		-	0.0201743	13.4896	-0.871446	-22.3006	0.00118939	-20.6945	-37.2026	-33.813	-14.0802	0.058307
T.DPBl (Th)		-	-0.759372	4.02589	-5.344	-35.0529	0.332407	-20.3105	-42.9978	-43.1164	-13.9583	0.755649
T.DPsm (Th)		-	0.113742	14.6583	-0.368781	-17.3398	1.22421	-16.7488	-30.8721	-30.7381	-7.38893	0.405036
T.ISP (Th)		-	-15.8161	0.0987478	-13.1786	-27.9233	1.29092	-5.50644	-21.4996	-27.0822	-3.19849	0.134945
T.CD8SpCD24int (Th)		-	0.286176	-0.262689	-0.700122	-1.27992	0.789074	-21.776	-20.8253	-21.2564	-19.3334	0.0246861
Tgd.vg2+24ahi (Th)		-	0.418836	0.526836	0.326265	0.208079	0.0202645	-1.1109	-26.5943	-21.0523	-6.65855	1.33338
cDC.CD103-CD11b+ (MDLN) *	Down &Up	-	1.61543	-39.95	-31.1348	-0.807205	2.31529	19.9593	14.0454	21.1303	23.7961	20.3949
preB.FRD (BM)	Up	-	8.44554	22.846	40.5673	-0.8265	-4.10079	-0.973794	-1.28478	0.308974	0.275675	0.0642122
preB.FRD (FL)		-	28.9682	43.3946	26.2757	0.604943	-4.86929	-16.7533	-13.108	-10.4837	-3.03114	-8.82289
B.FRE (FL)		-	1.77639	25.9068	28.2319	0.193415	0.865967	-0.538258	-7.82546	-0.993621	0.174601	0.338441
B.FO, ST-6h (Sp)		+	21.1689	-33.3286	-17.6448	33.8219	34.0598	16.4076	32.2716	20.3594	30.45	40.9099
B.Plasma_cells, ST-7d (Sp)		+	-24.6424	-5.67918	13.4905	-12.1925	0.298302	23.545	22.3883	19.6118	-10.0756	15.5112
cDC.CD103-CD11b+, PolyIC (Lu)		+	0.406145	-3.75744	0.360905	38.434	0.21316	39.8894	45.2528	19.0963	4.35947	0.856411
cDC.CD103-CD11b+ (Lv)		-	16.9345	0.832302	1.82919	12.4072	0.575967	15.6033	28.509	31.1541	10.5996	0.115462
pDC.CD8- (Sp) *		-	0.512645	13.4724	23.6871	4.54113	16.1749	26.5597	19.83	24.0631	32.3769	31.0757
pDC.CD8+ (MLN) *		-	-2.61381	15.1278	38.61	8.73481	43.0223	42.659	44.0665	41.2124	30.4072	41.2143
pDC.CD8+ (SDLN)		-	3.27042	11.4315	27.5772	24.9342	43.5286	38.0063	36.5239	33.3818	33.9327	40.4076
pDC.CD8+ (Sp)		-	5.742	17.1059	25.5721	16.3236	37.3795	31.9128	30.2974	33.8865	37.9875	37.1666
GN.ARTH (BM)		-	18.9822	13.7617	-3.6072	16.4603	0.0749985	24.5677	20.5796	18.9554	8.664	0.124025
GN (BM)		-	20.3886	18.4311	0.371086	19.0366	0.115831	31.8551	30.6617	15.2909	3.60433	0.099408
GN, Thio (PC)		+	11.9063	13.3584	-1.4315	48.8239	0.146969	37.9187	28.7563	0.479184	0.191837	0.758944
MF.103-11b+, Salm-3d (SI)		+	0.127226	-14.6984	-1.55532	0.199149	0.375308	8.53708	20.2386	20.0262	-3.2676	0.955734
MF.CD11cloSer, Salm-3d (SI)		+	0.393923	-13.4962	-0.886981	0.144128	0.652407	29.501	28.9375	27.8923	1.88862	1.06977
MF.II-480hi , Thio-5d (PC)		+	0.47426	0.573513	39.5146	10.6809	0.492668	32.0781	43.2925	37.9564	18.8501	0.243038
MF.II-480int , Thio-5d (PC)		+	0.0969606	0.62195	3.54824	-1.37175	0.767653	5.57058	37.6432	32.1435	2.49242	-1.48095
MF.11cloSer (SI)		-	11.6404	-4.54724	0.88095	5.23018	33.1341	37.2929	47.4436	47.4151	20.6377	0.42792
MF.Medl (SDLN)		-	-11.3379	-14.1049	0.157829	1.00963	38.1735	37.9059	40.9248	45.4508	22.644	0.17619
Mo.Ly6C+MHCII- (BL)		+	14.784	-0.591215	0.123059	1.96967	13.2744	15.8138	41.8791	42.876	26.4329	0.612404
Mo.Ly6C+MHCII- (MLN)		+	-2.8143	-25.5645	-1.7668	14.5588	23.2231	40.6524	36.2932	33.195	20.4679	1.79198
NKT.CD4- (Lv)		+	30.181	0.551157	21.6145	23.7844	0.290846	29.3319	15.7909	16.7011	32.7622	29.5676
NKT.CD4- (Sp)		+	22.5537	0.200558	2.82416	14.7964	0.209656	23.3659	15.2434	28.0353	39.1808	31.4846
NKT.CD4+ (Lv)		+	35.2785	0.764351	20.7898	39.8832	2.97801	34.5881	17.6857	21.0397	37.4536	41.7232
NKT.CD4+ (Sp)		+	3.91558	-0.788013	-0.734207	15.4216	0.913113	27.75	3.51886	0.373173	24.1788	44.8812
SC.LTSL (FL)		-	13.6817	37.9345	35.4115	19.0989	-0.878053	-2.39718	0.0997185	0.279684	-1.83235	-23.3344
SC.STSL (FL)		-	0.651122	37.5071	31.513	16.2195	-1.2795	-1.58338	0.387321	0.121655	0.328792	-2.42277
T.CD4+FP3+CD25+ (AA)		-	27.3164	17.5467	33.7548	35.7525	11.5659	0.507921	33.0912	21.1034	12.1297	31.7758
T.CD4+MEM44H62L (Sp)		+	0.858031	0.28149	1.55654	6.97155	11.4935	13.1722	-2.45157	0.147689	25.6732	38.0141
T.CD8+EFF, OT-I & LIS-12h (Sp)		+	27.8694	-5.67229	1.11032	40.9167	51.5652	30.4106	38.6107	18.6151	50.2691	47.0975
T.CD8+EFF, OT-I & LIS-24h (Sp)		+	23.3697	-5.16083	0.151003	42.0207	52.5411	37.0837	46.9659	22.8174	47.4553	45.6804
T.CD8+EFF, OT-I & LIS-48h (Sp)		+	11.3997	-16.4717	-4.78912	15.9513	31.4258	27.9032	11.4414	2.15508	36.6916	49.6909
T.CD8+EFF, OT-I & LIS-6d (Sp)		+	-0.65469	0.573956	-2.7704	-1.85891	2.3029	0.774339	1.93394	0.397543	22.2915	35.2463
T.CD8+MEM (SLN)		+	11.8778	0.555188	0.3186	29.3826	47.1919	45.9116	34.708	14.2556	40.1814	51.5738
T.CD8+MEM (Sp)		+	8.26119	0.41666	-0.684431	21.1316	42.9866	27.0862	20.6552	2.37586	42.3298	43.7032
T.CD8+MEM, OT-I & LIS-45d (Sp)		+	0.58539	-1.77013	-2.27111	0.564151	0.686218	34.6044	1.00729	0.516707	31.307	39.6636
T.CD8+MEM, OT-I & LIS-100d (Sp)		+	1.26876	-0.518063	0.271528	0.733685	14.0317	47.1622	5.63936	0.452718	39.2052	53.3992
