# Supplementary material for: Digital cell quantification identifies global immune cell dynamics during influenza infection
Source: Mol Syst Biol. 2014 Feb 28;10(2):720. doi: 10.1002/msb.134947 (PMC4023392; doi:10.1002/msb.134947)
Supplement: Supplementary file 22 — Supplementary Text 2 [file MSB-10-2-720-s37.zip]

Archive with 11 entries (10 files):
- supinfo 2-DCQ_sourceCode/
- supinfo 2-DCQ_sourceCode/AfterRtry.pl
- supinfo 2-DCQ_sourceCode/CreateIniFileLinuxForServer.java
- supinfo 2-DCQ_sourceCode/data_file_experiment6ForRegression_ver2.pl
- supinfo 2-DCQ_sourceCode/ImmunoCellsForServer.java
- supinfo 2-DCQ_sourceCode/MainClassForServer.java
- supinfo 2-DCQ_sourceCode/MergeResultsForServer.java
- supinfo 2-DCQ_sourceCode/README.txt
- supinfo 2-DCQ_sourceCode/runRL.pl
- supinfo 2-DCQ_sourceCode/SampleTheDataForServer.java
- supinfo 2-DCQ_sourceCode/transpose.pl
