# Supplementary material for: Digital cell quantification identifies global immune cell dynamics during influenza infection
Source: Mol Syst Biol. 2014 Feb 28;10(2):720. doi: 10.1002/msb.134947 (PMC4023392; doi:10.1002/msb.134947)
Supplement: Supplementary file 22 — Supplementary Text 2 [file MSB-10-2-720-s37.zip › supinfo 2-DCQ_sourceCode/AfterRtry.pl]

#!/usr/bin/perl -w

use File::Basename;
use Config::Tiny;

if($#ARGV!=1) {
	die "usage configfile.ini mode\n";
}

my $basename = basename($0);
open(CONFIG, $ARGV[0]) || die "Can't open file $ARGV[0]";
while (<CONFIG>) {
    chomp;                  # no newline
    s/#.*//;                # no comments
    s/^\s+//;               # no leading white
    s/\s+$//;               # no trailing white
    next unless length;     # anything left?
    my ($var, $value) = split(/\s*=\s*/, $_, 2);
    $params{$var} = $value;
}
close(CONFIG);

#input parameters
$TEST_INPUT_FILE = $params{'TEST_INPUT_FILE'};
$TEST_INPUT_FILE =~ s/\\\\/\\/g;
$TEST_INPUT_FILE =~ s/\\:/:/g;

$cellTypes_file = $params{'cellTypes_file'};
$datapoints_file = $params{'datapoints_file'};
$beta_file_name = "betaOut.txt";
#end input parameters

($abs_path, $c) = $ARGV[0] =~ m|^(.*[/\\])([^/\\]+?)$|;

print $abs_path . "\n";
print $c . "\n";
open(DATA_POINTS,$abs_path.$datapoints_file) || die "Can't open file $datapoints_file";
open(CELL_TYPES, $abs_path.$cellTypes_file) || die "Can't open file $cellTypes_file";
open(BETA_FILE, $abs_path.$beta_file_name) || die "Can't open file $beta_file_name";

open($out_new_file_handle, ">", $abs_path."arrangedBetaFile.txt") || die "Can't open file arrangedBetaFile.txt";
open($out_new_file_handle2, ">", $abs_path."arrangedBetaForGenomica.txt") || die "Can't open file arrangedBetaFile.txt";

@timePoints = <DATA_POINTS>;
while($line = <CELL_TYPES>) {
	chomp $line;
	chomp $line;
	@values = split( "\t", $line );
	for ($ind=0; $ind < scalar(@values); $ind++) {
		if ($values[$ind] !~ m/^Sample/) {
			print $out_new_file_handle "\t".$values[$ind];
			print $out_new_file_handle2 "\t".$values[$ind];
		}
	}
	print $out_new_file_handle "\n";
	print $out_new_file_handle2 "\n";
}

$index = 0;

while($line = <BETA_FILE>) {
	chomp $timePoints[$index];
	chomp $line; chomp $line;
	@values = split("\t", $line);
	print $out_new_file_handle $timePoints[$index];
	print $out_new_file_handle2 $timePoints[$index];
	if ($ARGV[1] eq "regression") {
		for ($ind = 1; $ind<@values; $ind++) {
			print $out_new_file_handle "\t" . $values[$ind];
			print $out_new_file_handle2 "\t" . $values[$ind];
		}
		print $out_new_file_handle "\n";
		print $out_new_file_handle2 "\n";
	}
	else {
		for ($ind = 0; $ind<@values; $ind++) {
			print $out_new_file_handle "\t" . $values[$ind];
			print $out_new_file_handle2 "\t" . $values[$ind];
		}
		print $out_new_file_handle "\n";
		print $out_new_file_handle2 "\n";
	}
	$index++;
}
close(DATA_POINTS);
close(CELL_TYPES);
close(BETA_FILE);
close($out_new_file_handle);
close($out_new_file_handle2);
