# Supplementary material for: Digital cell quantification identifies global immune cell dynamics during influenza infection
Source: Mol Syst Biol. 2014 Feb 28;10(2):720. doi: 10.1002/msb.134947 (PMC4023392; doi:10.1002/msb.134947)
Supplement: Supplementary file 22 — Supplementary Text 2 [file MSB-10-2-720-s37.zip › supinfo 2-DCQ_sourceCode/CreateIniFileLinuxForServer.java]

import java.io.File;
import java.io.FileNotFoundException;
import java.io.FileOutputStream;
import java.io.IOException;
import java.util.Properties;

// This iniFile is for the script data_file_experiment6.pl
public class CreateIniFileLinuxForServer {

	private static final String _MAX_IMAGE_VAL = "0.1";
	private static final String DATA_FILE_NAME = "beta_all.txt";
	private static final String _INPUT_DATA_T_TXT = "_input_data_t.txt";
	private static final String HISTORY_TXT = "history.txt";
	private static final String DATAPOINTS_FILE_TXT = "datapoints_file.txt";
	private static final String CELL_TYPES_TXT = "cellTypes.txt";
	private static final String R_COMMAND = "r_command.R";
	private static final String CONFIGFILE_INI = "configfile.ini";

	private static final String PERL_DATA_FILE_EXPERIMENT6_REG_LINUX_PL = "perl data_file_experiment6ForRegression_ver2.pl ";

	private static final String PERL_POST_R_PL = "perl AfterRtry.pl ";
	private static final String PERL_RUNRL_PL = "perl runRL.pl ";

	static String workPath = null;
	static String orderfile = null;
	static String dataPath = null;

	protected static void savePropertyFile(String testName, int testIter, Boolean saveTreeImage, String useElasticNet, 
			String geneFile, String tissueTested, String dataFile, Boolean permMode, String lambda_used) {
		String outPath = null;
		try {
			outPath = new java.io.File(".").getCanonicalPath();
		} catch (IOException e1) {
			e1.printStackTrace();
		}
		System.out.println(testName);
		workPath = outPath + File.separator + testName + File.separator + testName + "_" + testIter + File.separator;
		dataPath = outPath + File.separator + testName + File.separator;

		Properties p = new Properties();
		p.put("maxImageVal", _MAX_IMAGE_VAL);
		p.put("testname", testName);
		p.put("save_tree_image", saveTreeImage.toString());
		p.put("save_cluster_lines", "false");
		if (useElasticNet.equals("elastic")) {
			p.put("options.alpha", "0.05");
			p.put("lambda_min", lambda_used);
			p.put("use_lambda", "true");
		} else if (useElasticNet.equals("lasso")){
			p.put("options.alpha", "1");
			p.put("lambda_min", lambda_used);
			p.put("use_lambda", "true");        
		} else if (useElasticNet.equals("regression")) {
			p.put("options.alpha", "0");
			p.put("lambda_min", lambda_used);
			p.put("use_lambda", "true");   
		}
		p.put("beta_all_filename", DATA_FILE_NAME);
		p.put("out_test_file_suf", _INPUT_DATA_T_TXT);
		p.put("history", HISTORY_TXT);
		p.put("datapoints_file", DATAPOINTS_FILE_TXT);
		p.put("cellTypes_file", CELL_TYPES_TXT);
		p.put("out_r_file", R_COMMAND);
		p.put("transpose_testinput", "true");
		p.put("perm_mode", permMode.toString());
		p.put("gene_names_rename", outPath + File.separator + geneFile);
		p.put("DATA_INPUT_FILE", workPath + dataFile);
		p.put("TEST_INPUT_FILE", outPath + File.separator + tissueTested);

		FileOutputStream outputStream;
		try {
			
			workPath = outPath + File.separator + testName + File.separator + testName + "_" + testIter + File.separator;
			File f = new File(workPath);
			if (!f.exists())
				f. mkdirs();

			outputStream = new FileOutputStream(workPath+CONFIGFILE_INI);
			p.store(outputStream, "save");
			outputStream.close();
		} catch (FileNotFoundException e) {
			e.printStackTrace();
		} catch (IOException e) {
			e.printStackTrace();
		}
	}

	protected static void executePerlScript(String testName, int numberOfIter) {
		try {
			String outPath = new java.io.File(".").getCanonicalPath();
			workPath = outPath + File.separator + testName + File.separator + testName + "_" + numberOfIter + File.separator;
			System.out.println("executing perl");
			String configfile = workPath + CONFIGFILE_INI;
			Process p;
			System.out.println(PERL_DATA_FILE_EXPERIMENT6_REG_LINUX_PL+ configfile);
			p = Runtime.getRuntime().exec(PERL_DATA_FILE_EXPERIMENT6_REG_LINUX_PL+ configfile);
			p.waitFor();
		} catch (IOException e) {
			e.printStackTrace();
		} catch (InterruptedException e) {
			e.printStackTrace();
		}
		String mpath = workPath;


		while (!filefound(mpath,HISTORY_TXT)) {

		}
		System.out.println("perl done.");
	}


	private static boolean filefound(String mpath, String filename) 
	{
		File f = new File(mpath);
		String[] l = f.list();
		for (String ll:l)
		{
			File ff = new File(ll);
			if (ff.getName().endsWith(filename))
				return true;
		}
		return false;
	}

	protected static void execute_RScript(String testName, int numberOfIter) {
		
		try {
			String outPath = new java.io.File(".").getCanonicalPath();
			String path = outPath + File.separator + testName + File.separator + testName + "_" + numberOfIter + File.separator;
			System.out.println("executing perl");
			String configfile = path + CONFIGFILE_INI;
			Process p;
			int result;
			System.out.println(PERL_RUNRL_PL + configfile);
			p = Runtime.getRuntime().exec(PERL_RUNRL_PL + configfile);
			if(1 == 1) {
				java.io.InputStream stdin = p.getInputStream();
				java.io.InputStreamReader isr = new java.io.InputStreamReader(stdin);
				java.io.BufferedReader br = new java.io.BufferedReader(isr);
				String line = null;
				while ( (line = br.readLine()) != null)
					System.out.println(line);
			}
			try{ result =  p.exitValue();}
			catch(Exception ie){;}
		} catch (IOException e) {
			e.printStackTrace();}

		System.out.println("perl done.");
	}

		protected static void executePostRScript(String mode, String testName, int numebrOfIter) {
			System.out.println("starting Beta Arrange Script");
			try {
				String outPath = new java.io.File(".").getCanonicalPath();
				workPath = outPath + File.separator + testName + File.separator + testName + "_" + numebrOfIter + File.separator;
				Process p;
				String configfile = workPath + CONFIGFILE_INI;
				System.out.println(PERL_POST_R_PL + configfile + " " + mode);
				p = Runtime.getRuntime().exec(PERL_POST_R_PL + configfile + " " + mode);
				p.waitFor();
			} catch (InterruptedException e) {

				e.printStackTrace();
			} catch (IOException e) {

				e.printStackTrace();
			}
		}
	}
