# Supplementary material for: Digital cell quantification identifies global immune cell dynamics during influenza infection
Source: Mol Syst Biol. 2014 Feb 28;10(2):720. doi: 10.1002/msb.134947 (PMC4023392; doi:10.1002/msb.134947)
Supplement: Supplementary file 22 — Supplementary Text 2 [file MSB-10-2-720-s37.zip › supinfo 2-DCQ_sourceCode/data_file_experiment6ForRegression_ver2.pl]

#!/usr/bin/perl -w

use File::Basename;
use Config::Tiny;
use Data::Dumper;

if ( $#ARGV != 0 ) {
	die "usage configfile.ini\n";
}

my $basename = basename($0);
open( CONFIG, $ARGV[0] ) || die "Can't open file $ARGV[0]";
while (<CONFIG>) {
	chomp;       # no newline
	s/#.*//;     # no comments
	s/^\s+//;    # no leading white
	s/\s+$//;    # no trailing white
	next unless length;    # anything left?
	my ( $var, $value ) = split( /\s*=\s*/, $_, 2 );
	$params{$var} = $value;
}
close(CONFIG);

#input parameters
print $params{'TEST_INPUT_FILE'} . "\n";
$TEST_INPUT_FILE = $params{'TEST_INPUT_FILE'};
$TEST_INPUT_FILE =~ s/\\\\/\\/g;
$TEST_INPUT_FILE =~ s/\\:/:/g;
print $TEST_INPUT_FILE. "\n\n";
$TEST_INPUT_FILE_R = $params{'TEST_INPUT_FILE'};
$TEST_INPUT_FILE_R =~ s/\\:/:/g;
$DATA_INPUT_FILE = $params{'DATA_INPUT_FILE'};
$DATA_INPUT_FILE =~ s/\\\\/\\/g;
$DATA_INPUT_FILE =~ s/\\:/:/g;
$gene_names_rename = $params{'gene_names_rename'};
$gene_names_rename =~ s/\\\\/\\/g;
$gene_names_rename =~ s/\\:/:/g;
$out_r_file        = $params{'out_r_file'};
$cellTypes_file    = $params{'cellTypes_file'};
$datapoints_file   = $params{'datapoints_file'};
$history           = $params{'history'};
$out_test_file_suf = $params{'out_test_file_suf'};
$use_lambda        = $params{'use_lambda'};
$lambda_min        = $params{'lambda_min'};
$options_alpha     = $params{'options.alpha'};
$perm_mode         = $params{'perm_mode'};

$transpose_testinput = $params{'transpose_testinput'}; 

$testname    = $params{'testname'};
$maxImageVal = $params{'maxImageVal'};

#end input parameters
if ( !defined $maxImageVal ) {
	$maxImageVal = 0.1;
}

( $abs_path_R, $d ) = $TEST_INPUT_FILE_R =~ m|^(.*[/\\])([^/\\]+?)$|;
( $abs_path,   $c ) = $ARGV[0]           =~ m|^(.*[/\\])([^/\\]+?)$|;
( $ignoreme,   $c ) = $DATA_INPUT_FILE   =~ m|^(.*[/\\])([^/\\]+?)$|;
$out_test_file     = $c . $out_test_file_suf;
$c =~ s/(t_)//;
$out_test_file_reg = $c;
print $abs_path_R . " " . $abs_path . " " .$d;
( $ignoreme, $c ) = $TEST_INPUT_FILE =~ m|^(.*[/\\])([^/\\]+?)$|;
$c = substr( $c, 0, index( $c, ".txt" ) );

my ($fileHandle);

if ( $transpose_testinput eq "true" ) {

	#transpose
	open( $fileHandle, $TEST_INPUT_FILE )
	  || die "Can't open file $TEST_INPUT_FILE";
	open( $out_test_file_handle, ">", $abs_path . "t_" . $c )
	  || die "Can't open file $abs_path" . "t_$c";
	my @rows       = ();
	my @transposed = ();

	while ( $line = <$fileHandle> ) {
		chomp($line);
		chomp($line);
		$line =~ s/\r//;
		@values = split( "\t", $line );
		if ( @values > 0 ) {
			@one_row = ();
			for my $val (@values) {

				push( @one_row, $val );
			}
			push( @rows, [@one_row] );
		}
	}

	$index = 0;
	for my $row (@rows) {
		for my $column ( 0 .. $#{$row} ) {
			@{ $transposed[$column] }[$index] = $row->[$column];
		}
		$index++;
	}

	for my $new_row (@transposed) {
		$first = 0;
		for my $new_col ( @{$new_row} ) {
			if ( $first eq 0 ) {
				$first = 1;
			}
			else {
				print $out_test_file_handle "\t";
			}
			if ( defined $new_col ) {
				print $out_test_file_handle $new_col;
			}
		}
		print $out_test_file_handle "\n";
	}

	close($fileHandle);
	close($out_test_file_handle);
	$TEST_INPUT_FILE = $abs_path . "t_" . $c;
}

%genenamesrename        = ();
%geneDataNameToTestName = ();
open( $fileHandle, $gene_names_rename )
  || die "Can't open file $gene_names_rename";
open( $out_file_handle, ">", $abs_path . "gene_names.txt" )
  || die "Can't open file gene_names.txt";
my ($line);

while ( $line = <$fileHandle> ) {
	print $out_file_handle $line;
	chomp($line);
	$line =~ s/\r//;
	@values = split( "\t", $line );
	if ( @values > 0 ) {
		chomp $values[0];
		chomp $values[1];
		$genenamesrename{ $values[1] }        = $values[0];
		$geneDataNameToTestName{ $values[0] } = $values[1];
	}
}
close($fileHandle);
close($out_file_handle);

open( $fileHandle, $TEST_INPUT_FILE ) || die "Can't open file $TEST_INPUT_FILE";
%testvalues              = ();
@test_file_names         = ();
%testdatageneOrder       = ();
%testdataOrderToGeneName = ();
$line                    = <$fileHandle>;
chomp($line);
$line =~ s/\r//;
@values = split( "\t", $line );
$size   = @values;
$index  = 0;

foreach $val (@values) {

	chomp $val;
	if ( defined $genenamesrename{$val} ) {
		if ( defined $testdatageneOrder{ $genenamesrename{$val} } ) {
			$testdataOrderToGeneName{$index} = "ignoreme";
		}
		else {
			$testdatageneOrder{ $genenamesrename{$val} } = $index;
			$testdataOrderToGeneName{$index} = $genenamesrename{$val};
		}
	}
	$index++;
}
open( missingfileHandle,">",  $abs_path_R . "missing_markers.txt") || die "Can't open file $abs_path_R . missing_markers.txt";
foreach $val (keys(%genenamesrename))
{
	if (defined $testdatageneOrder{ $genenamesrename{$val} } ) {
	}
	else 
	{
		print missingfileHandle $genenamesrename{$val}."\n";
	}
}
close missingfileHandle;

while ( $line = <$fileHandle> ) {
	chomp($line);
	$line =~ s/\r//;
	@values = split( "\t", $line );
	$size = @values;
	if ( @values > 0 ) {
		push( @test_file_names, $values[0] );
		push( @{ $testvalues{ $values[0] } }, $values[1] );
		for ( $index = 1 ; $index < $size ; $index++ ) {
			push( @{ $testvalues{ $values[0] } }, $values[$index] );
		}
	}
}

close($fileHandle);


my ($out_test_file_handle);
open( $fileHandle, $DATA_INPUT_FILE ) || die "Can't open file $DATA_INPUT_FILE";

open( $out_test_file_handle, ">", $abs_path . $out_test_file )
  || die "Can't open file $out_test_file\n";

print $abs_path . $out_test_file . "\n";

@cellTypes          = ();
%data_index_to_name = ();
%data_name_to_index = ();
$line               = <$fileHandle>;
chomp($line);
@values = split( "\t", $line );
$index = 1;
foreach $val (@values) {
	if ( length $val >= 1 ) {
		if ( defined $data_name_to_index{$val} ) {
			$data_index_to_name{$index} = "duplicated";
		}
		else {
			$data_index_to_name{$index} = $val;
			$data_name_to_index{$val}   = $index;
		}
		$index++;
	}
}
$lastindexofdata = $index;

while ( $line = <$fileHandle> ) {
	chomp($line);
	$line =~ s/\r//;
	@values = split( "\t", $line );
	$size   = @values;
	$first  = 0;
	if ( @values > 0 ) {
		push( @cellTypes, $values[0] );
		for ( $index = 1 ; $index <= $size ; $index++ ) {
			if (   defined $data_index_to_name{$index}
				&& defined
				$geneDataNameToTestName{ $data_index_to_name{$index} }
				&& defined $testdatageneOrder{ $data_index_to_name{$index} } )
			{
				if ( $first eq 0 ) {
					$first = 1;
				}
				else {
					print $out_test_file_handle "\t";
				}
				print $out_test_file_handle $values[$index];
			}
		}
		print $out_test_file_handle "\n";
	}
}

close($fileHandle);
close($out_test_file_handle);

open( $cellTypes_file_handle, ">", $abs_path . $cellTypes_file )
  || die "Can't open file $cellTypes_file";

foreach $val (@cellTypes) {
	print $cellTypes_file_handle "$val\t";
}
print $cellTypes_file_handle "\n";
close($cellTypes_file_handle);

open( $datapoints_file_handle, ">", $abs_path . $datapoints_file )
  || die "Can't open file $datapoints_file";

foreach $val (@test_file_names) {
	print $datapoints_file_handle "$val\n";
}
close($datapoints_file_handle);

print( $abs_path_R . "\n" );

#R file
open( $out_r_file_handle, ">", $abs_path . $out_r_file )
  || die "Can't open file $out_r_file";


$size = @test_file_names;

if ( $options_alpha != 0 ) {
	for ( $index = 0 ; $index < $size ; $index++ ) {
		print $out_r_file_handle "library('glmnet');\n";
		print $out_r_file_handle "#testing $test_file_names[$index];\n";

		print $out_r_file_handle "x <- array(c(";
		@arr    = @{ $testvalues{ $test_file_names[$index] } };
		$strtmp = "start ";

		$found = 0;

		for ( $inner = 1 ; $inner < $lastindexofdata ; $inner++ ) {
			if (   defined $data_index_to_name{$inner}
				&& defined $testdatageneOrder{ $data_index_to_name{$inner} }
				&& defined
				$geneDataNameToTestName{ $data_index_to_name{$inner} } )
			{
				$strtmp = $strtmp . $data_index_to_name{$inner} . "\t";
				if ( $found == 0 ) {
					print $out_r_file_handle $arr
					  [ $testdatageneOrder{ $data_index_to_name{$inner} } ];
					$found++;
				}
				else {
					print $out_r_file_handle ","
					  . $arr[ $testdatageneOrder{ $data_index_to_name{$inner} }
					  ];
				}
			}
		}
		print $out_r_file_handle "));\n";
		print $out_r_file_handle "#testing $strtmp;\n";

		if ( $perm_mode eq 'true' ) {
			print $out_r_file_handle "x<-sample(x);\n";
		}

		print $out_r_file_handle "y <- matrix(x, ncol=dim(x));\n";
		print $out_r_file_handle "y = t(y);\n";

		print $out_r_file_handle
"data <- read.delim(file='$abs_path$out_test_file', header=FALSE);\n";
		print $out_r_file_handle "data = t(data);\n";

		if ( defined $options_alpha ) {
			print $out_r_file_handle "alphaParam = $options_alpha;\n";
		}

		if ( defined $use_lambda && $use_lambda eq 'true' ) {
			print $out_r_file_handle "lambda_min = $lambda_min;\n";
		}

		print $out_r_file_handle
"fit2 = glmnet(data, y, family = c('gaussian'), alpha = alphaParam, nlambda=100, lambda.min.ratio=lambda_min);\n";
		$test_file_names[$index] =~ s|/|_|g;
		print $out_r_file_handle 'y = fit2$beta[,100];' . "\n";

		print $out_r_file_handle 'x = sum(abs(fit2$beta),1);' . "\n";

		$outFile = "betaOut.txt";
		print $out_r_file_handle
"write(y, file = '$abs_path$outFile', ncolumns=length(y), append=TRUE, sep= '\t');\n";

	}
}
else {
	for ( $index = 0 ; $index < $size ; $index++ ) {
		print $out_r_file_handle "#testing $test_file_names[$index];\n";

		print $out_r_file_handle "x <- array(c(";
		@arr    = @{ $testvalues{ $test_file_names[$index] } };
		$strtmp = "start ";

		$found = 0;

		for ( $inner = 1 ; $inner < $lastindexofdata ; $inner++ ) {
			if (   defined $data_index_to_name{$inner}
				&& defined $testdatageneOrder{ $data_index_to_name{$inner} }
				&& defined
				$geneDataNameToTestName{ $data_index_to_name{$inner} } )
			{
				$strtmp = $strtmp . $data_index_to_name{$inner} . "\t";
				if ( $found == 0 ) {
					print $out_r_file_handle $arr
					  [ $testdatageneOrder{ $data_index_to_name{$inner} } ];
					$found++;
				}
				else {
					print $out_r_file_handle ","
					  . $arr[ $testdatageneOrder{ $data_index_to_name{$inner} }
					  ];
				}
			}
		}
		print $out_r_file_handle "));\n";
		print $out_r_file_handle "#testing $strtmp;\n";

		if ( $perm_mode eq 'true' ) {
			print $out_r_file_handle "x<-sample(x);\n";
		}

		print $out_r_file_handle "y <- matrix(x, ncol=dim(x));\n";
		print $out_r_file_handle "y = t(y);\n";


		print $out_r_file_handle "dataReg <- read.delim(file='$abs_path$out_test_file', header=FALSE);\n";
		print $out_r_file_handle "dataReg = t(dataReg);\n";
		print $out_r_file_handle "dataReg_x <- data.frame(X=dataReg[,]);\n";
		print $out_r_file_handle "regResults = lm(formula= y ~ ., data=dataReg_x);\n";

		$test_file_names[$index] =~ s|/|_|g;
		print $out_r_file_handle 'y = coefficients(regResults);' . "\n";

		$outFile = "betaOut.txt";
		print $out_r_file_handle
"write(y, file = '$abs_path$outFile', ncolumns=length(y), append=TRUE, sep= '\t');\n";

	}
}
print $out_r_file_handle "q()\n";
print $out_r_file_handle "n";
close($out_r_file_handle);

##################################################################
open( $fileHandle, ">", $abs_path . $out_test_file . $history )
  || die "Can't open file $out_test_file $history";
print $fileHandle "script history\n";
print $fileHandle "[$basename]\n";
while ( my ( $key, $val ) = each %params ) {
	print $fileHandle "$key\t=>$val\n";
}
print $fileHandle "out to: $abs_path \n";
print $fileHandle "files: $out_r_file ,$out_test_file \n";
close($fileHandle);

sub timestamp {
	my @now = localtime;
	sprintf(
		"%d%02d%02d_%02d-%02d-%02d",
		$now[5] + 1900,
		$now[4] + 1,
		$now[3], $now[2], $now[1], $now[0]
	);
}
