# Supplementary material for: Digital cell quantification identifies global immune cell dynamics during influenza infection
Source: Mol Syst Biol. 2014 Feb 28;10(2):720. doi: 10.1002/msb.134947 (PMC4023392; doi:10.1002/msb.134947)
Supplement: Supplementary file 22 — Supplementary Text 2 [file MSB-10-2-720-s37.zip › supinfo 2-DCQ_sourceCode/ImmunoCellsForServer.java]

import java.util.ArrayList;
import java.util.Collection;
import java.util.HashMap;


public class ImmunoCellsForServer {

	String cellName;
	HashMap<Integer, ArrayList<Double>> betaResultsPerHour;	// A map of the BXD number and the expression in tissue M
	
	public ImmunoCellsForServer(String cellName, int numberOfResults) {
		this.cellName = cellName;
		this.betaResultsPerHour = new HashMap<Integer, ArrayList<Double>>();
		initHashBeta(numberOfResults);
	}
	
	public HashMap<Integer, ArrayList<Double>> getMatRes() {
		return this.betaResultsPerHour;
	}
	
	public Collection<ArrayList<Double>> getBetaRes() {
		return this.betaResultsPerHour.values();
	}
	
	private void initHashBeta(int numberOfResults) {
		for (int i=0; i<numberOfResults; i++) {
			this.betaResultsPerHour.put(i, new ArrayList<Double>());
		}
	}

}
