# Supplementary material for: Digital cell quantification identifies global immune cell dynamics during influenza infection
Source: Mol Syst Biol. 2014 Feb 28;10(2):720. doi: 10.1002/msb.134947 (PMC4023392; doi:10.1002/msb.134947)
Supplement: Supplementary file 22 — Supplementary Text 2 [file MSB-10-2-720-s37.zip › supinfo 2-DCQ_sourceCode/MainClassForServer.java]

import java.io.File;


public class MainClassForServer {

	public static void runMergeResultsOnFile(String origImmgenFile, String numOfRuns, String nameOfTest) {
		String[] parameters;
		if (Integer.parseInt(numOfRuns) == 1) {
			return;
		}
		else {
			parameters = new String[] {origImmgenFile, nameOfTest, nameOfTest + "_out" ,numOfRuns};
			MergeResultsForServer.main(parameters);
		}
	}

	public static void deleteFilesLinux(String fileName, String nameOfTest, int numOfIter) {
		try{
			
			String workPath = new java.io.File(".").getCanonicalPath();
			workPath = workPath + File.separator + nameOfTest + File.separator + nameOfTest + "_" + numOfIter + File.separator;
			
			File file1 = new File(workPath + fileName);
			
			File file2 = new File(workPath + "t_" + fileName);
			
			if(file1.delete()){
				System.out.println(file1.getName() + " is deleted!");
			}else{
				System.out.println("Delete operation is failed.");
			}

			if(file2.delete()){
				System.out.println(file2.getName() + " is deleted!");
			}else{
				System.out.println("Delete operation is failed.");
			}
		}catch(Exception e){

			e.printStackTrace();

		}
	}

	public static void main(String[] args) {	

		if (args.length != 7) {
			System.out.println("DCQ.jar <orig_data_file> <precent_of_data>" +
					"<test_name> <gene_file> <tissue_tested_file> <number_of_runs> <lambda_used>");
			return;
		}

		else {
			
			for (int i=0; i<Integer.parseInt(args[5]); i++) {
				Boolean saveTreeImage;
				Boolean permMode;
				SampleTheDataForServer.samplePartOfExpressionFile(args[2], i, 
						args[0], args[0], Double.parseDouble(args[1]));
				
				SampleTheDataForServer.transposeFile(args[0], args[2], i);
				
				saveTreeImage = false;
				
				permMode = false;
				
				CreateIniFileLinuxForServer.savePropertyFile(args[2], i, 
						saveTreeImage, "elastic", args[3], args[4], "t_" + args[0], permMode, args[6]);
				
				CreateIniFileLinuxForServer.executePerlScript(args[2], i);
				CreateIniFileLinuxForServer.execute_RScript(args[2], i);
				CreateIniFileLinuxForServer.executePostRScript("elastic", args[2], i);
				
				SampleTheDataForServer.transposeFile("arrangedBetaFile.txt", args[2], i);
				deleteFilesLinux(args[0], args[2], i);
			}

			runMergeResultsOnFile(args[0], args[5], args[2]);
		}

	}
}
