# Supplementary material for: Digital cell quantification identifies global immune cell dynamics during influenza infection
Source: Mol Syst Biol. 2014 Feb 28;10(2):720. doi: 10.1002/msb.134947 (PMC4023392; doi:10.1002/msb.134947)
Supplement: Supplementary file 22 — Supplementary Text 2 [file MSB-10-2-720-s37.zip › supinfo 2-DCQ_sourceCode/MergeResultsForServer.java]

import java.io.BufferedReader;
import java.io.BufferedWriter;
import java.io.File;
import java.io.FileNotFoundException;
import java.io.FileReader;
import java.io.FileWriter;
import java.io.IOException;
import java.util.ArrayList;
import java.util.HashMap;

public class MergeResultsForServer {

	
	private static final String PERL_SIMPLE_TRANSPOSE_PL = "perl transpose.pl ";
	private static HashMap<String, ImmunoCellsForServer> im = new HashMap<String, ImmunoCellsForServer>();

	public static void initHashMapOfImmunoCells(String cellTypeFile, int numberOfResults) {
		try {
			FileReader coreFile = new FileReader(cellTypeFile);
			BufferedReader core = new BufferedReader(coreFile);
			String coreInfo = core.readLine();
			String coreLine[] = coreInfo.split("\t");
			for (int i=1; i< coreLine.length; i++) {
				im.put(coreLine[i], new ImmunoCellsForServer(coreLine[i], numberOfResults));
			}
			core.close(); 
		}catch (FileNotFoundException e) {
			e.printStackTrace();
		} catch (IOException e) {
			e.printStackTrace();
		}
	}

	public static void transposeFile(String fileName) {
		System.out.println("executing perl");
		String workPath = null;
		try {
			workPath = new java.io.File(".").getCanonicalPath();
		} catch (IOException e1) {
			e1.printStackTrace();
		}

		Process p;
		try {
			System.out.println(PERL_SIMPLE_TRANSPOSE_PL+ fileName);
			p = Runtime.getRuntime().exec(PERL_SIMPLE_TRANSPOSE_PL + fileName);
			p.waitFor();
		} catch (IOException e) {
			e.printStackTrace();
		} catch (InterruptedException e) {
			e.printStackTrace();
		}
		System.out.println("perl done.");
	}

	public static void getTheBetaFile(String testName, int testNum) {

		try {
			String outPath = new java.io.File(".").getCanonicalPath();

			FileReader coreFile = new FileReader(outPath + File.separator + testName + File.separator + testName + 
					"_" + testNum + File.separator + "t_arrangedBetaFile.txt");

			BufferedReader core = new BufferedReader(coreFile);
			String coreInfo = core.readLine();

			while ( (coreInfo = core.readLine()) != null) {
				String coreLine[] = coreInfo.split("\t");

				if (im.containsKey(coreLine[0].split("#")[0])) {
					addBetaGrade(im.get(coreLine[0].split("#")[0]), coreLine);
				}
				else {
					System.out.println("problem");
				}

			}
			core.close();
		}catch (FileNotFoundException e) {
			e.printStackTrace();
		} catch (IOException e) {
			e.printStackTrace();
		}
	}

	public static int getNumberOfExp(String testName, String fileName) {
		try {
			String outPath = new java.io.File(".").getCanonicalPath();
			String fileToCheck = outPath + File.separator + testName + File.separator + testName + "_0" + File.separator + "t_arrangedBetaFile.txt";
			
			FileReader coreFile = new FileReader(fileToCheck);

			BufferedReader core = new BufferedReader(coreFile);
			String coreInfo = core.readLine();
			String coreLine[] = coreInfo.split("\t");
			core.close();
		
			return (coreLine.length-1);
		}catch (FileNotFoundException e) {
			e.printStackTrace();
		} catch (IOException e) {
			e.printStackTrace();
		}
		return -1;
	}

	public static void addBetaGrade(ImmunoCellsForServer cell, String[] betaGrade) {

		for (int i=1; i<betaGrade.length; i++) {
			
			cell.getMatRes().get(i-1).add(Double.parseDouble(betaGrade[i]));
			
		}
	}

	public static void createOutputFile(String outFile, String whatToDo, String testName, int numberOfResults) {		
		try {
			String outPath = new java.io.File(".").getCanonicalPath();
			File outputInfo = new File(outPath + File.separator + testName + File.separator + outFile);
			BufferedWriter writeBufferInfo = new BufferedWriter(new FileWriter
					(outputInfo.getPath(),true));

			if(!outputInfo.isFile()){
				System.out.println("Creating " + outputInfo.getPath() +" failed");
				writeBufferInfo.close();
				return;
			}

			FileReader coreFile = new FileReader(outPath + File.separator + testName + File.separator + 
					testName + "_0" + File.separator + "t_arrangedBetaFile.txt");

			BufferedReader core = new BufferedReader(coreFile);
			String coreInfo = core.readLine();
			String coreLine[] = coreInfo.split("\t");
			for (int i=0; i<coreLine.length; i++) {
				writeBufferInfo.write(coreLine[i] + "\t");
			}
			core.close();

			writeBufferInfo.write("\n");

			for (String m : im.keySet()) {
				HashMap<Integer, ArrayList<Double>> mat = im.get(m).getMatRes();

				writeBufferInfo.write(m + "\t");
				for (int i=0; i<numberOfResults; i++) {
				
					if (mat.get(i).isEmpty()) {
						continue;
					}
					else {
						double[] resOfTimePoint = standardDeviationMean(mat.get(i));
						
						if (whatToDo.equals("Mean")) {
							writeBufferInfo.write(resOfTimePoint[0] + "\t");
						}
						else if (whatToDo.equals("SD")) {
							writeBufferInfo.write(resOfTimePoint[1] + "\t");
						}
						else if (whatToDo.equals("Var")){
							writeBufferInfo.write(resOfTimePoint[2] + "\t");
						}
						else if (whatToDo.equals("Num")) {
							writeBufferInfo.write(resOfTimePoint[3] + "\t");
						}
						else if (whatToDo.equals("SumOfSqr")) {
							writeBufferInfo.write(resOfTimePoint[4] + "\t");
						}
					}
				}
				writeBufferInfo.write("\n");
			}
			writeBufferInfo.close();
		} catch (IOException e) {
			e.printStackTrace();
		}
	}

	public static double[] standardDeviationMean (ArrayList<Double> data ) { 
		double mean = 0; 
		final int n = data.size();

		double[] medianSDVar = {0,0,0,0,0};

		medianSDVar[3] = n;
		if ( n < 2 ) {
			if (n == 0)
				return medianSDVar;
			else {
				medianSDVar[0] = data.get(0);
				return medianSDVar;
			}
		} 


		for ( int i=0; i<n; i++ ){ 
			mean += data.get(i); 
		} 
		mean /= n; 
		// calculate the sum of squares 
		double sum = 0;

		for ( int i=0; i<n; i++ ) { 
			final double v = data.get(i) - mean; 
			sum += v * v; 
		} 

		medianSDVar[0] = mean;
		if (n>=2) {
			medianSDVar[1] = Math.sqrt( sum / ( n - 1 ) );
			medianSDVar[2] = (sum / (n-1));
		}
		medianSDVar[4] = sum;

		return medianSDVar; 
	}

	public static void main(String[] args) {
		if (args.length != 4) {
			System.out.println("MergeResults.java <cellTypes> <testName> <outFile> <numberOfRuns>");
			return;
		}

		int numberOfExp = getNumberOfExp(args[1], args[2]);
		System.out.println(numberOfExp);
		initHashMapOfImmunoCells(args[0], numberOfExp);
		for (int i=0; i<Integer.parseInt(args[3]); i++) {
			getTheBetaFile(args[1], i);
		}
		createOutputFile(args[2] + "Var.txt", "Var", args[1], numberOfExp);
		createOutputFile(args[2] + "Mean.txt", "Mean", args[1], numberOfExp);
		createOutputFile(args[2] + "SD.txt", "SD", args[1], numberOfExp);	
	}


}
