# Supplementary material for: Digital cell quantification identifies global immune cell dynamics during influenza infection
Source: Mol Syst Biol. 2014 Feb 28;10(2):720. doi: 10.1002/msb.134947 (PMC4023392; doi:10.1002/msb.134947)
Supplement: Supplementary file 22 — Supplementary Text 2 [file MSB-10-2-720-s37.zip › supinfo 2-DCQ_sourceCode/README.txt]

Instruction on how to run DCQ on linux:

DCQ is written mostly in java.

Dependencies:
•	JavaSE-1.6
•	Download R software (version 2.15 and up) and install glmnet package
	•	run "module load R/R215" in the command line before running the script (you can also add this line to .cshrc file)
•	Download perl and install Config::Tiny package
•	All the files should be at the same folder from which you ran the analysis

The main file is MainClassForServer.java
The main procedure recieves the following arguments:
<immgen_data_file> <precent_of_data> <test_name> <cell_surface_marker_file> <tissue_tested_file> <number_of_repeats> <lambda_min>

•	immgen_data_file – immune cell compendium
•	precent_of_data – in order to run the analysis over all the cell types use 1.0. For bootstrap purposes, you can use part of the data (e.g 0.5).
•	test_name – the folder were the output files will be in.
•	cell_surface_marker_file - A collection of immune cell surface markers designed to discriminate between the immune cell types included in the compendium 
•	tissue_tested_file - RNA-seq or microarray differential gene expression profiles of a test sample compared to a reference sample
•	number_of_repeats - Using 1 repeat will generate only one output model. Using many repeats, DCQ calculates an ensemble of models, and outputs the average and standard deviation for each predicted relative cell quantity
•	lambda min – A parameter of the L1 and L2 regularization. It is generally recommended to leave the default value. For more information about this parameter, see the glmnet package.

output specifications appear in the manual.
If you choose to run the analysis only one time - the final output will appear inside test_name\test_name_0 
If you choose to run more than once - the final output will appear inside test_name\

Additional ouputs:
	###_outVar.txt - The variance over all repeats for each cell types in each test sample
	
**** More information and additional data can be attained in our website: DCQ.tau.ac.il ****
