# Supplementary material for: Digital cell quantification identifies global immune cell dynamics during influenza infection
Source: Mol Syst Biol. 2014 Feb 28;10(2):720. doi: 10.1002/msb.134947 (PMC4023392; doi:10.1002/msb.134947)
Supplement: Supplementary file 22 — Supplementary Text 2 [file MSB-10-2-720-s37.zip › supinfo 2-DCQ_sourceCode/runRL.pl]

#!/usr/bin/perl

use File::Basename;
use Config::Tiny;

if($#ARGV!=0) {
	die "usage configfile.ini\n";
}

my $basename = basename($0);
open(CONFIG, $ARGV[0]) || die "Can't open file $ARGV[0]";
while (<CONFIG>) {
    chomp;                  # no newline
    s/#.*//;                # no comments
    s/^\s+//;               # no leading white
    s/\s+$//;               # no trailing white
    next unless length;     # anything left?
    my ($var, $value) = split(/\s*=\s*/, $_, 2);
    $params{$var} = $value;
}
close(CONFIG);

#input parameters
$TEST_INPUT_FILE = $params{'TEST_INPUT_FILE'};
$TEST_INPUT_FILE =~ s/\\\\/\\/g;
$TEST_INPUT_FILE =~ s/\\:/:/g;
$out_r_file        = $params{'out_r_file'};

($abs_path, $c) = $ARGV[0] =~ m|^(.*[/\\])([^/\\]+?)$|;
$rscript = $abs_path. "\/" .$out_r_file;
print $rscript . "\n";
system ("R --no-save < $rscript");
