# Supplementary material for: Digital cell quantification identifies global immune cell dynamics during influenza infection
Source: Mol Syst Biol. 2014 Feb 28;10(2):720. doi: 10.1002/msb.134947 (PMC4023392; doi:10.1002/msb.134947)
Supplement: Supplementary file 22 — Supplementary Text 2 [file MSB-10-2-720-s37.zip › supinfo 2-DCQ_sourceCode/SampleTheDataForServer.java]

import java.io.BufferedReader;
import java.io.BufferedWriter;
import java.io.File;
import java.io.FileReader;
import java.io.FileWriter;
import java.io.IOException;
import java.util.ArrayList;
import java.util.Collections;


public class SampleTheDataForServer {

	private static final String PERL_SIMPLE_TRANSPOSE_PL = "perl transpose.pl ";
	
	public static void samplePartOfExpressionFile(String testName, int numberOfTest, String fileName, String outFile, double precentOfColsToUse) {

		FileReader inputFile;

		try {
			inputFile = new FileReader(fileName);
			BufferedReader readbuffer = new BufferedReader(inputFile);
			String strRead;
			strRead = readbuffer.readLine();
			String[] header = strRead.split("\t");
			int numberOfCols = header.length;
			int numberOfColsToUse = 0;
			ArrayList<Integer> colsToShuffle = new ArrayList<Integer>();
			ArrayList<Integer> colsToTake = new ArrayList<Integer>();

			// making a list of cols containing DATA
			for (int i = 1; i<numberOfCols; i++) {
				colsToShuffle.add(i);
			}

			Collections.shuffle(colsToShuffle);
			numberOfColsToUse = (int) Math.round(precentOfColsToUse*(numberOfCols-1));

			// writing the info file
			String workPath = new java.io.File(".").getCanonicalPath();
			workPath = workPath + File.separator + testName + File.separator + testName + "_" + numberOfTest + File.separator;
			File f = new File(workPath);
			if (!f.exists())
				f. mkdirs();
			File outputInfo = new File(workPath + outFile + "_info.txt");
			BufferedWriter writeBufferInfo = new BufferedWriter(new FileWriter
					(outputInfo.getPath(),true));
			if(!outputInfo.isFile()){
				System.out.println("Creating " + outputInfo.getPath() +" failed");
				writeBufferInfo.close();
				return;
			}

			// creating the new list of columns to take
			for (int i = 0; i < numberOfColsToUse; i++) {
				colsToTake.add(colsToShuffle.get(i));
				writeBufferInfo.write(colsToTake.get(i) + "\t");
			}
			writeBufferInfo.write("\n");
			writeBufferInfo.close();

			// preparing the output file
			File finalOutput = new File(workPath + outFile);
			BufferedWriter writeBufferFin = new BufferedWriter(new FileWriter
					(finalOutput.getPath(),true));
			if(!finalOutput.isFile()){
				System.out.println("Creating "+finalOutput.getPath() +" failed");
				return;
			}

			// writing the header
			writeBufferFin.write("\t");
			for (int i = 0; i<colsToTake.size(); i++) {
				writeBufferFin.write(header[colsToTake.get(i)] + "\t");
			}
			writeBufferFin.write("\n");

			// writing the DATA
			while ((strRead = readbuffer.readLine()) != null) {
				String [] geneLine = strRead.split("\t");
				writeBufferFin.write(geneLine[0].toUpperCase() + "\t");
				for (int i = 0; i<colsToTake.size(); i++) {
					writeBufferFin.write(geneLine[colsToTake.get(i)] + "\t");
				}
				writeBufferFin.write("\n");
			}
			readbuffer.close();
			writeBufferFin.close();

		} catch (Exception e) {
			e.printStackTrace();
		}
	}
	
	public static void transposeFile(String fileName, String testName, int numberOfTest) {
			System.out.println("executing perl");
			String workPath = null;
			try {
				workPath = new java.io.File(".").getCanonicalPath();
			} catch (IOException e1) {
				e1.printStackTrace();
			}
			workPath = workPath + File.separator + testName + File.separator + testName + "_" + numberOfTest + File.separator;
			Process p;
			try {
				System.out.println(PERL_SIMPLE_TRANSPOSE_PL+ workPath + fileName);
				p = Runtime.getRuntime().exec(PERL_SIMPLE_TRANSPOSE_PL + workPath + fileName);
				p.waitFor();
			} catch (IOException e) {
				e.printStackTrace();
			} catch (InterruptedException e) {
				e.printStackTrace();
			}
			System.out.println("perl done.");
	}
}
