# Supplementary material for: Digital cell quantification identifies global immune cell dynamics during influenza infection
Source: Mol Syst Biol. 2014 Feb 28;10(2):720. doi: 10.1002/msb.134947 (PMC4023392; doi:10.1002/msb.134947)
Supplement: Supplementary file 22 — Supplementary Text 2 [file MSB-10-2-720-s37.zip › supinfo 2-DCQ_sourceCode/transpose.pl]

#!/usr/bin/perl

use strict;
use File::Basename;

my $TEMP_INPUT_FILE; 
my $abs_path;
my $data_file;
my $c;

if($#ARGV!=0) {
	die "usage datafile\n";
}
$data_file = $ARGV[0];
my $basename = basename($data_file);
($abs_path,$c) = $data_file =~ m|^(.*[/\\])([^/\\]+?)$|;
$TEMP_INPUT_FILE = $abs_path."t_".$basename;

print $TEMP_INPUT_FILE."\n";

transpose($data_file,$TEMP_INPUT_FILE);


sub transpose
{
	my $line;
	my @values;
	my @one_row;
	my $index;
	my $first;

	my $filein = $_[0];
	my $fileout = $_[1];
	
	open(fileHandle, $filein) || die "Can't open file $filein";
	open(out_test_file_handle, ">",$fileout) || die "Can't open file $fileout";
	my @rows = ();
	my @transposed = ();

	while($line = <fileHandle>)
	{	
		chomp($line);
		$line =~ s/\s+/\t/g;
		@values = split("\t", $line );
		if ($#values>1)
		{
			@one_row = ();
			for my $val (@values) 
			{
				push(@one_row, $val);
			}
			push(@rows, [@one_row]);
		}
	}

	$index =0;
	for my $row (@rows) 
	{
		for my $column (0 .. $#{$row}) 
		{
			@{$transposed[$column]}[$index] = $row->[$column];
		}
		$index++;
	}

	for my $new_row (@transposed) 
	{
		$first=0;
		for my $new_col (@{$new_row}) 
		{
			if ($first eq 0)
			{
				$first=1;
			} else {
				print out_test_file_handle "\t";
			}
			if (defined $new_col)
			{
				print out_test_file_handle $new_col;
			}
		}
		print out_test_file_handle "\n";
	}

	close(fileHandle);
	close(out_test_file_handle);

}
